# Supplementary material for: 8-Bromo-3,4-dihydro-2H-1,3-thia­zino[2,3:2′,1′]imidazo[5′,4′-b]pyridine
Source: Acta Crystallogr Sect E Struct Rep Online. 2010 Apr 14;66(Pt 5):o1079. doi: 10.1107/S1600536810012778 (PMC2979025; doi:10.1107/S1600536810012778)
Supplement: Supplementary file 1 [file e-66-o1079-sup1.cif]

##############################################################################
###                                                                        ###
###        Electronic paper (Acta Crystallographica Section E)             ###
###                                                                        ###
##############################################################################
#                                                                            #
# This CIF contains the data in a paper accepted for publication in Acta     #
# Crystallographica Section E. It conforms to the requirements of Notes      #
# for Authors for Section E, and has been peer reviewed under the auspices   #
# of the IUCr Commission on Journals.                                        #
#                                                                            #
# Full details of the Crystallographic Information File format               #
# are given in the paper "The Crystallographic Information File (CIF):       #
# a New Standard Archive File for Crystallography" by S. R. Hall, F. H.      #
# Allen and I. D. Brown [Acta Cryst. (1991), A47, 655-685].                  #
#                                                                            #
# The current version of the core CIF dictionary is obtainable from          #
# ftp://ftp.iucr.org/pub/cif_core.dic. The current version number is 2.4.    #
#                                                                            #
# Software is freely available for graphical display of the structure(s) in  #
# this CIF.  For information consult the CIF home page http://www.iucr.org/  #
# cif/home.html                                                              #
#                                                                            #
# This file may be used for bona fide research purposes within the           #
# scientific community so long as proper attribution is given to the journal # 
# article from which it was obtained.                                        #
#                                                                            #
##############################################################################
                                             
data_global
_audit_creation_method     SHELXL-97
_journal_date_recd_electronic     2010-04-06
_journal_date_accepted     2010-04-06
_journal_name_full     'Acta Crystallographica, Section E'
_journal_year     2010
_journal_volume     66
_journal_issue      5
_journal_page_first     o1079
_journal_page_last     o1079
_journal_paper_category     QO
_journal_coeditor_code     BT5242
_publ_contact_author_name     'Dr Seik Weng Ng'
_publ_contact_author_address
;
Department of Chemistry
University of Malaya
50603 Kuala Lumpur
Malaysia
;
_publ_contact_author_email     seikweng@um.edu.my
_publ_contact_author_fax     '03 7967 4193'
_publ_contact_author_phone     '03 7967 6778'
_publ_section_title
;\
8-Bromo-3,4-dihydro-2<i>H</i>1,3-thiazino[2,3:2',1']imidazo[5',4'-<i>b</i>]\
pyridine
;
loop_
    _publ_author_name
    _publ_author_address
    'Ghacham, Hend Bel'
;
Laboratoire de Chimie Organique Appliqu\'ee
Facult\'e des Sciences et Techniques
Universit\'e Sidi Mohamed Ben Abdallah
F\'es
Morocco
;
    'Rodi, Youssef Kandri'
;
Laboratoire de Chimie Organique Appliqu\'ee
Facult\'e des Sciences et Techniques
Universit\'e Sidi Mohamed Ben Abdallah
F\'es
Morocco
;
    'Capet, Fr\'ed\'eric'
;
Unit\'e de Catalyse et de Chimie du Solide (UCCS)
UMR 8181
Ecole Nationale Sup\'erieure de Chimie de Lille
Lille
France
;
    'Essassi, El Mokhtar'
;
Laboratoire de Chimie Organique H\'et\'erocyclique
P\^ole de Comp\'etences Pharmacochimie
Universit\'e Mohammed V-Agdal
BP 1014 Avenue Ibn Batout
Rabat
Morocco
;
    'Ng, Seik Weng'
;
Department of Chemistry
University of Malaya
50603 Kuala Lumpur
Malaysia
;
data_I
_audit_creation_method     SHELXL97
_chemical_name_systematic
;
8-Bromo-3,4-dihydro-2<i>H</i>1,3-thiazino[2,3:2',1']imidazo[5',4'-
<i>b</i>]pyridine
;
_chemical_name_common     ?
_chemical_formula_moiety     'C9 H8 Br N3 S'
_chemical_formula_sum     'C9 H8 Br N3 S'
_chemical_formula_iupac     'C9 H8 Br N3 S'
_chemical_formula_weight     270.15
_chemical_melting_point     ?
_symmetry_cell_setting     monoclinic
_symmetry_space_group_name_H-M     'C 2/c'
_symmetry_space_group_name_Hall     '-C 2yc'
loop_
    _symmetry_equiv_pos_as_xyz
    'x, y, z'
    '-x, y, -z+1/2'
    'x+1/2, y+1/2, z'
    '-x+1/2, y+1/2, -z+1/2'
    '-x, -y, -z'
    'x, -y, z-1/2'
    '-x+1/2, -y+1/2, -z'
    'x+1/2, -y+1/2, z-1/2'
_cell_length_a     20.2738(3)
_cell_length_b     13.2786(2)
_cell_length_c     7.31690(10)
_cell_angle_alpha     90.00
_cell_angle_beta     102.1930(10)
_cell_angle_gamma     90.00
_cell_volume     1925.33(5)
_cell_formula_units_Z     8
_cell_measurement_reflns_used     9070
_cell_measurement_theta_min     2.8
_cell_measurement_theta_max     32.5
_cell_measurement_temperature     100(2)
_exptl_crystal_description     block
_exptl_crystal_colour     colourless
_exptl_crystal_size_max     0.46
_exptl_crystal_size_mid     0.14
_exptl_crystal_size_min     0.12
_exptl_crystal_density_diffrn     1.864
_exptl_crystal_density_meas     ?
_exptl_crystal_density_method     'not measured'
_exptl_crystal_F_000     1072
_exptl_absorpt_coefficient_mu     4.446
_exptl_absorpt_correction_type     multi-scan
_exptl_absorpt_process_details     '(SADABS; Sheldrick, 1996)'
_exptl_absorpt_correction_T_min     0.2342
_exptl_absorpt_correction_T_max     0.6175
_diffrn_ambient_temperature     100(2)
_diffrn_radiation_type     MoK\a
_diffrn_radiation_wavelength     0.71073
_diffrn_radiation_source     'fine-focus sealed tube'
_diffrn_radiation_monochromator     graphite
_diffrn_measurement_device_type     'Bruker X8 APEXII'
_diffrn_measurement_method     '\f and \w scans'
_diffrn_detector_area_resol_mean     ?
_diffrn_reflns_number     30460
_diffrn_reflns_av_R_equivalents     0.0388
_diffrn_reflns_av_sigmaI/netI     0.0233
_diffrn_reflns_theta_min     1.85
_diffrn_reflns_theta_max     32.77
_diffrn_reflns_theta_full     32.77
_diffrn_measured_fraction_theta_max     0.999
_diffrn_measured_fraction_theta_full     0.999
_diffrn_reflns_limit_h_min     -30
_diffrn_reflns_limit_h_max     30
_diffrn_reflns_limit_k_min     -20
_diffrn_reflns_limit_k_max     20
_diffrn_reflns_limit_l_min     -11
_diffrn_reflns_limit_l_max     11
_diffrn_standards_number     0
_diffrn_standards_interval_count     0
_diffrn_standards_interval_time     0
_diffrn_standards_decay_%     0
_reflns_number_total     3561
_reflns_number_gt     3003
_reflns_threshold_expression     I>2\s(I)
_refine_ls_structure_factor_coef     Fsqd
_refine_ls_matrix_type     full
_refine_ls_R_factor_all     0.0344
_refine_ls_R_factor_gt     0.0243
_refine_ls_wR_factor_gt     0.0593
_refine_ls_wR_factor_ref     0.0635
_refine_ls_goodness_of_fit_ref     0.991
_refine_ls_restrained_S_all     0.991
_refine_ls_number_reflns     3561
_refine_ls_number_parameters     146
_refine_ls_number_restraints     14
_refine_ls_hydrogen_treatment     constr
_refine_ls_weighting_scheme     calc
_refine_ls_weighting_details
       'calc w = 1/[\s^2^(Fo^2^)+(0.0351P)^2^+1.6536P] where P=(Fo^2^+2Fc^2^)/3'
_atom_sites_solution_hydrogens     geom
_atom_sites_solution_primary     direct
_atom_sites_solution_secondary     difmap
_refine_ls_shift/su_max     0.001
_refine_ls_shift/su_mean     0.001
_refine_diff_density_max     0.494
_refine_diff_density_min     -0.546
_refine_ls_extinction_method     none
_refine_ls_extinction_coef     ?
loop_
    _atom_type_symbol
    _atom_type_description
    _atom_type_scat_dispersion_real
    _atom_type_scat_dispersion_imag
    _atom_type_scat_source
    'C' 'C' 0.0033 0.0016
                         'International Tables Vol C Tables 4.2.6.8 and 6.1.1.4'
    'H' 'H' 0.0000 0.0000
                         'International Tables Vol C Tables 4.2.6.8 and 6.1.1.4'
    'N' 'N' 0.0061 0.0033
                         'International Tables Vol C Tables 4.2.6.8 and 6.1.1.4'
    'S' 'S' 0.1246 0.1234
                         'International Tables Vol C Tables 4.2.6.8 and 6.1.1.4'
    'Br' 'Br' -0.2901 2.4595
                         'International Tables Vol C Tables 4.2.6.8 and 6.1.1.4'
_computing_data_collection     'APEX2 (Bruker, 2008)'
_computing_cell_refinement     'SAINT (Bruker, 2008)'
_computing_data_reduction     'SAINT (Bruker, 2008)'
_computing_structure_solution     'SHELXS97 (Sheldrick, 2008)'
_computing_structure_refinement     'SHELXL97 (Sheldrick, 2008)'
_computing_molecular_graphics     'X-SEED (Barbour, 2001)'
_computing_publication_material     'publCIF (Westrip, 2010)'
loop_
    _atom_site_type_symbol
    _atom_site_label
    _atom_site_fract_x
    _atom_site_fract_y
    _atom_site_fract_z
    _atom_site_U_iso_or_equiv
    _atom_site_adp_type
    _atom_site_calc_flag
    _atom_site_refinement_flags
    _atom_site_occupancy
    _atom_site_disorder_assembly
    _atom_site_disorder_group
    Br Br1 0.446434(7) 0.655625(11) 0.45346(2) 0.02338(5) Uani d . 1 . .
    S S1 0.082325(17) 0.50817(3) 0.60465(5) 0.01612(7) Uani d D 1 . .
    N N1 0.20317(6) 0.43515(8) 0.54957(17) 0.0139(2) Uani d . 1 . .
    N N2 0.19469(6) 0.60483(9) 0.56459(18) 0.0162(2) Uani d . 1 . .
    N N3 0.31734(6) 0.42166(9) 0.50005(18) 0.0167(2) Uani d . 1 . .
    C C1 0.07654(9) 0.37320(13) 0.6425(4) 0.0175(4) Uani d PD 0.817(5) A 1
    H H1A 0.0993 0.3568 0.7726 0.021 Uiso calc PR 0.817(5) A 1
    H H1B 0.0285 0.3537 0.6256 0.021 Uiso calc PR 0.817(5) A 1
    C C2 0.10897(9) 0.31333(13) 0.5076(3) 0.0178(4) Uani d PD 0.817(5) A 1
    H H2A 0.0888 0.3342 0.3780 0.021 Uiso calc PR 0.817(5) A 1
    H H2B 0.0991 0.2409 0.5196 0.021 Uiso calc PR 0.817(5) A 1
    C C1' 0.0642(4) 0.3746(5) 0.5409(16) 0.0186(18) Uani d PDU 0.183(5) A 2
    H H1'A 0.0233 0.3527 0.5836 0.022 Uiso calc PR 0.183(5) A 2
    H H1'B 0.0556 0.3670 0.4033 0.022 Uiso calc PR 0.183(5) A 2
    C C2' 0.1237(3) 0.3089(6) 0.6309(11) 0.0158(18) Uani d PDU 0.183(5) A 2
    H H2'A 0.1106 0.2371 0.6148 0.019 Uiso calc PR 0.183(5) A 2
    H H2'B 0.1360 0.3232 0.7667 0.019 Uiso calc PR 0.183(5) A 2
    C C3 0.18508(7) 0.32823(10) 0.5435(2) 0.0179(3) Uani d D 1 A .
    H H3A 0.2062 0.2962 0.6639 0.021 Uiso calc PR 0.817(5) A 1
    H H3B 0.2030 0.2947 0.4433 0.021 Uiso calc PR 0.817(5) A 1
    H H3C 0.2240 0.2887 0.6118 0.021 Uiso calc PR 0.183(5) A 2
    H H3D 0.1748 0.3051 0.4119 0.021 Uiso calc PR 0.183(5) A 2
    C C4 0.16459(7) 0.51691(10) 0.57248(19) 0.0142(2) Uani d . 1 A .
    C C5 0.26416(7) 0.47390(10) 0.52582(19) 0.0140(2) Uani d . 1 A .
    C C6 0.25763(7) 0.57918(10) 0.53377(19) 0.0143(2) Uani d . 1 A .
    C C7 0.31223(7) 0.63821(10) 0.5118(2) 0.0166(2) Uani d . 1 . .
    H H7 0.3111 0.7097 0.5143 0.020 Uiso calc R 1 A .
    C C8 0.36844(7) 0.58455(10) 0.4857(2) 0.0158(2) Uani d . 1 A .
    C C9 0.37001(7) 0.47932(11) 0.4812(2) 0.0175(3) Uani d . 1 A .
    H H9 0.4101 0.4471 0.4641 0.021 Uiso calc R 1 . .
loop_
    _atom_site_aniso_label
    _atom_site_aniso_U_11
    _atom_site_aniso_U_22
    _atom_site_aniso_U_33
    _atom_site_aniso_U_12
    _atom_site_aniso_U_13
    _atom_site_aniso_U_23
    Br1 0.01399(7) 0.02031(8) 0.03740(10) -0.00406(5) 0.00897(6) 0.00137(6)
    S1 0.01303(14) 0.01364(14) 0.02374(16) 0.00071(11) 0.00854(12) -0.00036(12)
    N1 0.0120(5) 0.0103(4) 0.0206(5) -0.0002(4) 0.0058(4) -0.0006(4)
    N2 0.0136(5) 0.0117(5) 0.0246(6) 0.0011(4) 0.0068(4) 0.0003(4)
    N3 0.0131(5) 0.0136(5) 0.0244(6) 0.0008(4) 0.0065(4) -0.0004(4)
    C1 0.0156(8) 0.0145(7) 0.0240(11) -0.0020(6) 0.0079(7) 0.0010(7)
    C2 0.0155(7) 0.0133(7) 0.0255(11) -0.0024(6) 0.0066(7) -0.0022(6)
    C1' 0.020(4) 0.015(3) 0.023(5) -0.005(3) 0.009(3) -0.001(3)
    C2' 0.016(3) 0.013(3) 0.020(4) -0.001(2) 0.005(3) 0.002(3)
    C3 0.0153(6) 0.0099(5) 0.0301(7) -0.0009(4) 0.0088(5) -0.0011(5)
    C4 0.0128(5) 0.0125(5) 0.0183(6) 0.0014(4) 0.0054(4) -0.0002(5)
    C5 0.0123(5) 0.0122(5) 0.0179(6) -0.0001(4) 0.0043(4) -0.0003(4)
    C6 0.0132(5) 0.0114(5) 0.0187(6) 0.0005(4) 0.0041(5) 0.0006(4)
    C7 0.0144(6) 0.0128(5) 0.0230(6) -0.0008(4) 0.0047(5) 0.0008(5)
    C8 0.0119(5) 0.0153(6) 0.0208(6) -0.0022(4) 0.0046(5) 0.0011(5)
    C9 0.0128(6) 0.0160(6) 0.0250(7) 0.0010(5) 0.0067(5) 0.0002(5)
loop_
    _geom_bond_atom_site_label_1
    _geom_bond_atom_site_label_2
    _geom_bond_site_symmetry_2
    _geom_bond_distance
    _geom_bond_publ_flag
    Br1 C8 . 1.8986(13) ?
    S1 C4 . 1.7367(14) ?
    S1 C1 . 1.8211(18) ?
    S1 C1' . 1.851(6) ?
    N1 C4 . 1.3689(17) ?
    N1 C5 . 1.3836(17) ?
    N1 C3 . 1.4647(17) ?
    N2 C4 . 1.3243(17) ?
    N2 C6 . 1.3844(17) ?
    N3 C5 . 1.3286(17) ?
    N3 C9 . 1.3445(18) ?
    C1 C2 . 1.521(3) ?
    C1 H1A . 0.9900 ?
    C1 H1B . 0.9900 ?
    C2 C3 . 1.522(2) ?
    C2 H2A . 0.9900 ?
    C2 H2B . 0.9900 ?
    C1' C2' . 1.521(13) ?
    C1' H1'A . 0.9900 ?
    C1' H1'B . 0.9900 ?
    C2' C3 . 1.536(6) ?
    C2' H2'A . 0.9900 ?
    C2' H2'B . 0.9900 ?
    C3 H3A . 0.9900 ?
    C3 H3B . 0.9900 ?
    C3 H3C . 0.9900 ?
    C3 H3D . 0.9900 ?
    C5 C6 . 1.4067(18) ?
    C6 C7 . 1.3931(19) ?
    C7 C8 . 1.391(2) ?
    C7 H7 . 0.9500 ?
    C8 C9 . 1.3982(19) ?
    C9 H9 . 0.9500 ?
loop_
    _geom_angle_atom_site_label_1
    _geom_angle_atom_site_label_2
    _geom_angle_atom_site_label_3
    _geom_angle_site_symmetry_1
    _geom_angle_site_symmetry_3
    _geom_angle
    _geom_angle_publ_flag
    C4 S1 C1 . . 100.42(7) ?
    C4 S1 C1' . . 100.1(3) ?
    C4 N1 C5 . . 105.63(11) ?
    C4 N1 C3 . . 128.79(12) ?
    C5 N1 C3 . . 125.55(11) ?
    C4 N2 C6 . . 103.85(11) ?
    C5 N3 C9 . . 113.77(12) ?
    C2 C1 S1 . . 111.42(14) ?
    C2 C1 H1A . . 109.3 ?
    S1 C1 H1A . . 109.3 ?
    C2 C1 H1B . . 109.3 ?
    S1 C1 H1B . . 109.3 ?
    H1A C1 H1B . . 108.0 ?
    C1 C2 C3 . . 112.43(15) ?
    C1 C2 H2A . . 109.1 ?
    C3 C2 H2A . . 109.1 ?
    C1 C2 H2B . . 109.1 ?
    C3 C2 H2B . . 109.1 ?
    H2A C2 H2B . . 107.8 ?
    C2' C1' S1 . . 110.1(6) ?
    C2' C1' H1'A . . 109.6 ?
    S1 C1' H1'A . . 109.6 ?
    C2' C1' H1'B . . 109.6 ?
    S1 C1' H1'B . . 109.6 ?
    H1'A C1' H1'B . . 108.2 ?
    C1' C2' C3 . . 111.2(6) ?
    C1' C2' H2'A . . 109.4 ?
    C3 C2' H2'A . . 109.4 ?
    C1' C2' H2'B . . 109.4 ?
    C3 C2' H2'B . . 109.4 ?
    H2'A C2' H2'B . . 108.0 ?
    N1 C3 C2 . . 111.68(12) ?
    N1 C3 C2' . . 111.7(3) ?
    N1 C3 H3A . . 109.3 ?
    C2 C3 H3A . . 109.3 ?
    N1 C3 H3B . . 109.3 ?
    C2 C3 H3B . . 109.3 ?
    H3A C3 H3B . . 107.9 ?
    N1 C3 H3C . . 109.3 ?
    C2' C3 H3C . . 109.3 ?
    N1 C3 H3D . . 109.3 ?
    C2' C3 H3D . . 109.3 ?
    H3C C3 H3D . . 107.9 ?
    N2 C4 N1 . . 114.41(12) ?
    N2 C4 S1 . . 121.96(10) ?
    N1 C4 S1 . . 123.61(10) ?
    N3 C5 N1 . . 126.67(12) ?
    N3 C5 C6 . . 127.66(13) ?
    N1 C5 C6 . . 105.67(11) ?
    N2 C6 C7 . . 131.50(12) ?
    N2 C6 C5 . . 110.44(12) ?
    C7 C6 C5 . . 118.06(12) ?
    C8 C7 C6 . . 114.94(12) ?
    C8 C7 H7 . . 122.5 ?
    C6 C7 H7 . . 122.5 ?
    C7 C8 C9 . . 122.59(13) ?
    C7 C8 Br1 . . 119.37(10) ?
    C9 C8 Br1 . . 118.04(10) ?
    N3 C9 C8 . . 122.97(13) ?
    N3 C9 H9 . . 118.5 ?
    C8 C9 H9 . . 118.5 ?
loop_
    _geom_torsion_atom_site_label_1
    _geom_torsion_atom_site_label_2
    _geom_torsion_atom_site_label_3
    _geom_torsion_atom_site_label_4
    _geom_torsion_site_symmetry_1
    _geom_torsion_site_symmetry_2
    _geom_torsion_site_symmetry_3
    _geom_torsion_site_symmetry_4
    _geom_torsion
    _geom_torsion_publ_flag
    C4 S1 C1 C2 . . . . -42.19(16) ?
    C1' S1 C1 C2 . . . . 49.0(7) ?
    S1 C1 C2 C3 . . . . 67.0(2) ?
    C4 S1 C1' C2' . . . . 44.5(7) ?
    C1 S1 C1' C2' . . . . -48.5(7) ?
    S1 C1' C2' C3 . . . . -69.0(8) ?
    C4 N1 C3 C2 . . . . 17.2(2) ?
    C5 N1 C3 C2 . . . . -160.32(14) ?
    C4 N1 C3 C2' . . . . -19.3(4) ?
    C5 N1 C3 C2' . . . . 163.2(3) ?
    C1 C2 C3 N1 . . . . -52.1(2) ?
    C1 C2 C3 C2' . . . . 44.8(5) ?
    C1' C2' C3 N1 . . . . 54.3(7) ?
    C1' C2' C3 C2 . . . . -42.7(5) ?
    C6 N2 C4 N1 . . . . 0.15(16) ?
    C6 N2 C4 S1 . . . . -178.61(10) ?
    C5 N1 C4 N2 . . . . 0.41(16) ?
    C3 N1 C4 N2 . . . . -177.51(14) ?
    C5 N1 C4 S1 . . . . 179.16(10) ?
    C3 N1 C4 S1 . . . . 1.2(2) ?
    C1 S1 C4 N2 . . . . -170.77(14) ?
    C1' S1 C4 N2 . . . . 165.9(4) ?
    C1 S1 C4 N1 . . . . 10.57(15) ?
    C1' S1 C4 N1 . . . . -12.8(4) ?
    C9 N3 C5 N1 . . . . -179.92(13) ?
    C9 N3 C5 C6 . . . . 0.4(2) ?
    C4 N1 C5 N3 . . . . 179.51(14) ?
    C3 N1 C5 N3 . . . . -2.5(2) ?
    C4 N1 C5 C6 . . . . -0.78(15) ?
    C3 N1 C5 C6 . . . . 177.23(13) ?
    C4 N2 C6 C7 . . . . 179.69(15) ?
    C4 N2 C6 C5 . . . . -0.67(16) ?
    N3 C5 C6 N2 . . . . -179.37(14) ?
    N1 C5 C6 N2 . . . . 0.92(16) ?
    N3 C5 C6 C7 . . . . 0.3(2) ?
    N1 C5 C6 C7 . . . . -179.37(12) ?
    N2 C6 C7 C8 . . . . 178.98(14) ?
    C5 C6 C7 C8 . . . . -0.6(2) ?
    C6 C7 C8 C9 . . . . 0.3(2) ?
    C6 C7 C8 Br1 . . . . 179.90(10) ?
    C5 N3 C9 C8 . . . . -0.9(2) ?
    C7 C8 C9 N3 . . . . 0.6(2) ?
    Br1 C8 C9 N3 . . . . -179.09(11) ?
