# Supplementary material for: 8-Bromo-3,4-dihydro-2H-1,3-thia­zino[2,3:2′,1′]imidazo[5′,4′-b]pyridine
Source: Acta Crystallogr Sect E Struct Rep Online. 2010 Apr 14;66(Pt 5):o1079. doi: 10.1107/S1600536810012778 (PMC2979025; doi:10.1107/S1600536810012778)
Supplement: Supplementary file 2 [file e-66-o1079-Isup2.hkl]

# 
# h,k,l, Fc-squared, Fo-squared, sigma(Fo-squared) and status flag 
# 
data_I
_shelx_title '  C2/c' 
_shelx_refln_list_code          4 
_shelx_F_calc_maximum      580.83 
_exptl_crystal_F_000      1072.00 
_reflns_d_resolution_high  0.6565 
 
loop_ 
 _symmetry_equiv_pos_as_xyz 
 'x, y, z' 
 '-x, y, -z+1/2' 
 'x+1/2, y+1/2, z' 
 '-x+1/2, y+1/2, -z+1/2' 
 '-x, -y, -z' 
 'x, -y, z-1/2' 
 '-x+1/2, -y+1/2, -z' 
 'x+1/2, -y+1/2, z-1/2' 
 
_cell_length_a    20.2738 
_cell_length_b    13.2786 
_cell_length_c     7.3169 
_cell_angle_alpha  90.000 
_cell_angle_beta  102.193 
_cell_angle_gamma  90.000 
 
_shelx_F_squared_multiplier     1.000 
 
loop_ 
 _refln_index_h 
 _refln_index_k 
 _refln_index_l 
 _refln_F_squared_calc 
 _refln_F_squared_meas 
 _refln_F_squared_sigma 
 _refln_observed_status 
   2   0   0      272.42      287.37     29.32 o 
   4   0   0     3569.07     3318.02    173.81 o 
   6   0   0    24580.42    23674.46    612.40 o 
   8   0   0    91560.38    90256.40   1662.18 o 
  10   0   0     7679.50     7466.75     89.63 o 
  12   0   0     2495.03     2386.64     37.08 o 
  14   0   0       56.63       62.88     13.18 o 
  16   0   0    20133.92    20744.78    257.41 o 
  18   0   0      772.51      795.54     41.98 o 
  20   0   0     4023.63     3936.49    132.48 o 
  22   0   0     4095.46     4438.48    134.39 o 
  24   0   0      163.20      215.42     57.24 o 
  26   0   0      771.29      691.69     92.00 o 
  28   0   0     6968.42     7671.13    194.02 o 
  30   0   0     2591.55     2693.81    152.48 o 
   1   1   0      520.74      601.13     23.46 o 
   3   1   0     3993.56     3464.85    122.82 o 
   5   1   0     1097.20     1163.16     41.43 o 
   7   1   0     3399.76     3784.24     64.80 o 
   9   1   0     4756.65     4498.41     48.77 o 
  11   1   0    41268.95    43577.63    288.52 o 
  13   1   0     5708.98     5510.24     45.54 o 
  15   1   0       71.50       56.22     10.58 o 
  17   1   0    21792.74    21829.39    177.00 o 
  19   1   0     2162.02     2402.07     54.90 o 
  21   1   0     6290.97     6497.27    108.30 o 
  23   1   0       47.94       86.56     38.03 o 
  25   1   0     4653.86     4841.16    120.74 o 
  27   1   0     2269.86     2457.60     97.97 o 
  29   1   0       90.84       81.26     42.61 o 
   0   2   0    31646.38    32439.30    742.30 o 
   2   2   0    17350.54    16546.05    348.23 o 
   4   2   0     2871.72     2644.01     73.21 o 
   6   2   0     1446.59     1462.67     41.75 o 
   8   2   0     2552.91     2767.13     40.21 o 
  10   2   0     3388.67     3319.00     37.56 o 
  12   2   0    11208.08    11567.76     92.58 o 
  14   2   0     1570.98     1716.75     32.88 o 
  16   2   0     1624.08     1548.99     26.94 o 
  18   2   0    11213.34    11512.40    112.43 o 
  20   2   0     4656.57     4938.30    100.74 o 
  22   2   0        6.93       31.63     30.78 o 
  24   2   0     4083.04     4196.67     92.75 o 
  26   2   0      967.32     1111.28     83.86 o 
  28   2   0       48.83      106.65     38.21 o 
  30   2   0      228.59      253.42     71.85 o 
   1   3   0    56043.64    53950.44   3823.77 o 
   3   3   0    22635.34    21293.83    664.65 o 
   5   3   0     2445.86     2581.41     72.78 o 
   7   3   0    35722.68    35455.54    341.09 o 
   9   3   0    56738.90    58342.29    434.57 o 
  11   3   0     5116.56     4928.65     50.78 o 
  13   3   0      187.18      192.91     14.28 o 
  15   3   0     1796.86     1827.21     29.51 o 
  17   3   0     2028.17     2225.36     39.55 o 
  19   3   0    10170.99    10470.44    113.73 o 
  21   3   0     2554.56     2478.59     56.90 o 
  23   3   0     1832.86     1970.31     86.33 o 
  25   3   0      134.64      144.47     40.06 o 
  27   3   0     3900.51     4059.11    140.38 o 
  29   3   0     5366.67     5602.80    182.59 o 
   0   4   0    21266.00    22141.72   1187.60 o 
   2   4   0     4352.81     4119.32    112.65 o 
   4   4   0     8277.39     8573.33    133.15 o 
   6   4   0      860.07     1134.57     19.07 o 
   8   4   0    26854.85    29076.58    223.06 o 
  10   4   0     9619.09     9100.82     79.91 o 
  12   4   0    18569.31    18692.53    156.80 o 
  14   4   0     1820.51     1831.41     32.25 o 
  16   4   0    12715.74    12357.84    116.38 o 
  18   4   0     7287.66     7442.18     80.09 o 
  20   4   0     9804.23    10274.54    109.17 o 
  22   4   0      584.54      653.86     53.87 o 
  24   4   0     3706.27     3857.42    105.60 o 
  26   4   0     1674.27     1628.75     68.41 o 
  28   4   0      509.58      500.54     52.26 o 
   1   5   0     3901.07     4369.58     64.15 o 
   3   5   0     4626.70     5288.82     49.15 o 
   5   5   0     3735.42     3853.14     36.19 o 
   7   5   0      112.05      175.56     11.10 o 
   9   5   0       45.11       66.94     11.61 o 
  11   5   0     8024.31     8279.11     72.97 o 
  13   5   0     1728.91     1743.25     29.88 o 
  15   5   0     1731.46     1798.43     36.18 o 
  17   5   0      760.07      820.96     27.13 o 
  19   5   0     3288.89     3101.42     47.21 o 
  21   5   0      192.02      272.52     29.25 o 
  23   5   0     1518.82     1573.78     61.96 o 
  25   5   0      507.01      536.53     43.83 o 
  27   5   0      575.76      575.88     45.13 o 
  29   5   0       78.77       74.92     54.20 o 
   0   6   0    56717.33    56823.34    547.46 o 
   2   6   0    46605.95    47075.93    404.01 o 
   4   6   0     1230.83     1568.17     22.09 o 
   6   6   0    18260.42    18328.84    134.62 o 
   8   6   0    25600.03    25008.26    181.95 o 
  10   6   0    15127.50    15572.48    118.64 o 
  12   6   0      121.99      111.27     13.34 o 
  14   6   0      410.83      421.35     18.74 o 
  16   6   0     1122.14     1325.30     31.88 o 
  18   6   0     7074.13     7211.33     92.50 o 
  20   6   0     1462.48     1598.34     37.12 o 
  22   6   0     2128.05     2250.22     63.49 o 
  24   6   0       23.87      -18.22     37.14 o 
  26   6   0      437.83      416.86     42.51 o 
  28   6   0     3662.58     3751.37     91.91 o 
   1   7   0     3627.50     3564.23     36.08 o 
   3   7   0     6100.95     6187.14     55.73 o 
   5   7   0     3886.11     4354.43     59.65 o 
   7   7   0     3468.91     3689.14     37.96 o 
   9   7   0     7417.60     7036.21     62.72 o 
  11   7   0    24402.69    24551.47    180.51 o 
  13   7   0    12676.06    12438.73    106.59 o 
  15   7   0     2188.97     2074.60     36.12 o 
  17   7   0     7701.75     8019.88     84.83 o 
  19   7   0    17775.28    18068.80    190.81 o 
  21   7   0     3981.41     4094.19     81.65 o 
  23   7   0      561.34      678.84     47.53 o 
  25   7   0     2160.00     2230.89     71.92 o 
  27   7   0     2477.27     2445.10     76.15 o 
   0   8   0     1796.93     1737.65     29.14 o 
   2   8   0     4710.60     5086.41     49.02 o 
   4   8   0      990.69     1053.83     20.09 o 
   6   8   0     3031.23     2956.78     31.92 o 
   8   8   0     1972.97     1892.67     27.67 o 
  10   8   0       34.51       48.90     12.68 o 
  12   8   0     3513.20     3416.28     44.62 o 
  14   8   0     1448.19     1477.86     30.72 o 
  16   8   0      876.47      934.08     29.27 o 
  18   8   0     1277.97     1325.87     37.62 o 
  20   8   0      774.83      869.16     35.36 o 
  22   8   0      440.50      477.93     38.99 o 
  24   8   0     1221.77     1321.38     63.51 o 
  26   8   0      834.35      783.15     53.25 o 
   1   9   0    25992.12    25279.29    190.81 o 
   3   9   0     5069.03     5392.67     53.43 o 
   5   9   0     3582.22     3733.58     46.04 o 
   7   9   0    16776.71    16231.31    138.32 o 
   9   9   0    16377.59    15941.72    139.04 o 
  11   9   0     1409.44     1424.56     28.91 o 
  13   9   0      970.01      935.65     25.96 o 
  15   9   0      914.85      972.71     28.81 o 
  17   9   0     1564.93     1517.15     37.20 o 
  19   9   0     1311.45     1278.24     42.00 o 
  21   9   0      988.75      996.40     44.41 o 
  23   9   0      284.36      266.73     40.78 o 
  25   9   0       25.58       23.14     39.87 o 
  27   9   0     1299.45     1363.32     68.72 o 
   0  10   0     3049.07     3085.01     55.87 o 
   2  10   0     6955.01     6963.02     70.96 o 
   4  10   0     4960.45     4907.00     51.50 o 
   6  10   0      138.60      160.12     15.10 o 
   8  10   0     8921.74     8644.61     92.05 o 
  10  10   0    13822.56    13642.75    123.10 o 
  12  10   0     9674.27     9399.83     93.18 o 
  14  10   0      376.88      456.16     24.61 o 
  16  10   0     3092.35     3179.44     52.04 o 
  18  10   0    10548.92    10571.43    116.77 o 
  20  10   0     6881.83     7123.53     96.42 o 
  22  10   0      533.76      583.77     49.89 o 
  24  10   0     1212.39     1343.97     63.88 o 
  26  10   0     2315.39     2349.88     90.30 o 
   1  11   0     4517.12     4403.85     51.01 o 
   3  11   0        6.30       25.84     14.85 o 
   5  11   0      241.88      267.56     18.66 o 
   7  11   0     3180.05     2894.28     47.59 o 
   9  11   0      850.44      830.65     33.14 o 
  11  11   0     1082.87      996.32     32.02 o 
  13  11   0       80.91       63.81     24.44 o 
  15  11   0       71.04       55.44     22.71 o 
  17  11   0       50.68       53.30     25.86 o 
  19  11   0       24.74       -3.78     27.12 o 
  21  11   0      480.39      530.25     39.47 o 
  23  11   0      139.57       68.39     43.71 o 
  25  11   0      263.24      299.54     50.82 o 
   0  12   0    20340.26    18857.76    227.08 o 
   2  12   0     2586.42     2737.80     42.27 o 
   4  12   0       96.17      121.15     18.22 o 
   6  12   0     2481.56     2429.00     43.74 o 
   8  12   0     5627.41     5371.93     72.01 o 
  10  12   0     2519.71     2520.63     49.22 o 
  12  12   0       19.60       31.84     24.95 o 
  14  12   0        7.56       12.66     24.84 o 
  16  12   0     1852.40     1866.88     47.39 o 
  18  12   0      249.60      230.56     33.10 o 
  20  12   0      450.90      476.46     41.43 o 
  22  12   0      826.19      775.59     55.33 o 
  24  12   0       40.99       78.52     48.13 o 
   1  13   0     7369.56     6879.17     73.53 o 
   3  13   0      861.49      973.85     32.95 o 
   5  13   0      216.62      250.27     23.19 o 
   7  13   0     1414.59     1369.25     40.17 o 
   9  13   0     7139.69     7027.19     85.33 o 
  11  13   0     7152.86     6827.12     89.12 o 
  13  13   0     4601.45     4690.18     73.31 o 
  15  13   0      731.97      742.92     36.48 o 
  17  13   0     8010.65     7891.32    111.16 o 
  19  13   0     3629.17     3534.10     78.47 o 
  21  13   0     2429.72     2635.94    102.69 o 
  23  13   0      130.08       71.07     51.87 o 
   0  14   0     5941.88     5515.80    116.27 o 
   2  14   0     1450.32     1613.11     37.13 o 
   4  14   0       14.87       18.34     22.33 o 
   6  14   0     1346.97     1399.79     37.45 o 
   8  14   0     2792.04     2922.64     53.71 o 
  10  14   0      661.28      662.69     36.36 o 
  12  14   0       33.28       26.49     28.07 o 
  14  14   0       90.38       51.59     30.10 o 
  16  14   0       39.11       63.19     31.94 o 
  18  14   0       52.64       30.54     34.81 o 
  20  14   0      142.04      130.69     44.01 o 
   1  15   0     4210.97     4176.47     58.03 o 
   3  15   0     1192.03     1096.58     35.66 o 
   5  15   0     2939.14     2749.64     53.10 o 
   7  15   0     2944.08     2921.73     57.28 o 
   9  15   0      359.61      328.16     30.32 o 
  11  15   0     1177.53     1243.55     41.22 o 
  13  15   0     1465.19     1421.05     45.07 o 
  15  15   0      402.46      428.02     41.70 o 
  17  15   0       22.60      -27.40     35.67 o 
  19  15   0      398.92      436.21     57.76 o 
   0  16   0     1786.25     1798.85     74.03 o 
   2  16   0     1118.33     1115.98     38.72 o 
   4  16   0     1031.47     1010.97     39.93 o 
   6  16   0       18.02       27.94     28.32 o 
   8  16   0      873.48      739.22     36.88 o 
  10  16   0     7769.26     7469.84     96.68 o 
  12  16   0     2757.79     2780.97     59.78 o 
  14  16   0      194.73      166.43     35.41 o 
  16  16   0     1822.56     1888.12     58.65 o 
  18  16   0     3148.10     2930.59     80.93 o 
   1  17   0     5685.58     5522.23     81.42 o 
   3  17   0      127.44      125.22     30.99 o 
   5  17   0        7.72      -21.13     29.23 o 
   7  17   0     2790.77     2681.64     63.63 o 
   9  17   0      659.66      629.10     42.80 o 
  11  17   0      271.99      318.26     36.73 o 
  13  17   0      117.96       92.72     35.22 o 
  15  17   0      333.57      250.35     41.44 o 
   0  18   0       23.57      -52.26     52.26 o 
   2  18   0     1055.70     1104.20     45.97 o 
   4  18   0        0.31       -5.43     32.03 o 
   6  18   0      286.97      272.63     35.76 o 
   8  18   0     2464.32     2553.93     59.80 o 
  10  18   0       96.59       94.89     36.40 o 
  12  18   0        7.23       11.10     37.00 o 
   1  19   0      729.90      675.61     44.15 o 
   3  19   0     2096.06     2197.74     60.75 o 
   5  19   0      350.90      408.41     40.20 o 
   7  19   0      236.99      156.08     40.67 o 
   9  19   0     2099.42     2012.49     61.90 o 
   0  20   0       89.21       10.29     58.51 o 
   2  20   0     2139.84     2164.50     65.90 o 
   4  20   0        6.89       13.90     39.35 o 
 -29   1   1      196.12      241.43     70.69 o 
 -27   1   1     2113.50     2384.53     76.27 o 
 -25   1   1     5736.96     5927.08     93.24 o 
 -23   1   1     5113.78     5311.70     99.08 o 
 -21   1   1     1415.97     1384.56     48.71 o 
 -19   1   1     1507.95     1494.65     43.01 o 
 -17   1   1     4547.25     4718.01     53.27 o 
 -15   1   1    13832.75    13911.27    109.15 o 
 -13   1   1    14286.36    13544.49    250.73 o 
 -11   1   1     2958.12     3086.78     71.30 o 
  -9   1   1     9701.86    10245.39     92.39 o 
  -7   1   1    23771.25    24558.21    216.90 o 
  -5   1   1    34149.41    35178.68    365.78 o 
  -3   1   1     6252.61     6812.16     98.18 o 
  -1   1   1       67.14       71.32      6.15 o 
   1   1   1     4737.62     5216.58     86.50 o 
   3   1   1    22683.21    22619.27    358.48 o 
   5   1   1    30827.09    31277.68    356.27 o 
   7   1   1     9073.44     9279.81     76.60 o 
   9   1   1       14.34       24.58      7.55 o 
  11   1   1    14428.18    14407.77    102.44 o 
  13   1   1    17772.47    17512.30    124.22 o 
  15   1   1     7911.57     7990.00     64.25 o 
  17   1   1      230.06      246.25     16.33 o 
  19   1   1      620.88      678.73     26.67 o 
  21   1   1     4925.50     4844.91     76.59 o 
  23   1   1     4372.60     4456.87     87.38 o 
  25   1   1     1993.50     2099.86     83.11 o 
  27   1   1       28.53      -29.69     52.09 o 
  29   1   1     1469.86     1699.24    104.55 o 
 -30   2   1       86.33      102.36     57.20 o 
 -28   2   1       42.76       19.56     41.55 o 
 -26   2   1     3183.01     3358.05     92.43 o 
 -24   2   1     5464.31     5484.75     87.55 o 
 -22   2   1     5586.01     6023.93     90.69 o 
 -20   2   1      493.21      474.07     32.37 o 
 -18   2   1     2491.43     2560.30     67.06 o 
 -16   2   1    13309.69    13028.14    123.76 o 
 -14   2   1    27604.61    27135.07    202.10 o 
 -12   2   1     7925.39     8242.54    121.67 o 
 -10   2   1     1221.40     1389.63     29.01 o 
  -8   2   1    11970.97    11714.75    118.69 o 
  -6   2   1    47691.56    48759.84    535.97 o 
  -4   2   1    42937.88    45047.72    547.54 o 
  -2   2   1    19185.96    19625.59    246.05 o 
   0   2   1     8168.59     8313.12    106.79 o 
   2   2   1    76391.05    73068.16   1306.42 o 
   4   2   1    41229.38    41468.30    501.34 o 
   6   2   1    16886.50    16593.26    130.24 o 
   8   2   1       21.04       34.10      7.36 o 
  10   2   1     3124.54     2859.41     35.19 o 
  12   2   1    18679.57    18245.81    131.96 o 
  14   2   1    17579.90    17187.03    123.72 o 
  16   2   1     3677.00     3676.31     38.81 o 
  18   2   1      283.23      257.63     18.85 o 
  20   2   1     2627.35     2691.63     47.76 o 
  22   2   1     6528.99     6801.65    104.03 o 
  24   2   1     3153.68     3139.88     99.01 o 
  26   2   1      497.85      448.59     58.60 o 
  28   2   1      249.13      270.43     60.37 o 
 -29   3   1       12.36       44.91     44.84 o 
 -27   3   1      379.68      296.41     39.73 o 
 -25   3   1      411.74      462.28     39.26 o 
 -23   3   1      107.55      106.55     34.60 o 
 -21   3   1       21.81       16.07     21.33 o 
 -19   3   1      416.73      430.16     29.66 o 
 -17   3   1      110.01      152.24     18.04 o 
 -15   3   1     1480.67     1526.72     27.97 o 
 -13   3   1       89.55      102.87     15.64 o 
 -11   3   1      242.00      269.77     13.09 o 
  -9   3   1     2918.12     3594.73     46.03 o 
  -7   3   1      208.75      341.49     14.76 o 
  -5   3   1      622.83      666.43     23.50 o 
  -3   3   1     3214.91     3371.95     43.57 o 
  -1   3   1     1021.64     1216.22     18.07 o 
   1   3   1     3084.44     3277.97     49.68 o 
   3   3   1     1649.00     1663.25     28.87 o 
   5   3   1     1152.37     1149.45     23.57 o 
   7   3   1       98.23      119.23      8.42 o 
   9   3   1      609.49      803.79     16.37 o 
  11   3   1      508.56      596.53     16.04 o 
  13   3   1      676.22      777.21     19.10 o 
  15   3   1     1257.29     1325.33     24.77 o 
  17   3   1        8.99       11.29     15.42 o 
  19   3   1       81.58      103.75     20.09 o 
  21   3   1      395.07      426.99     30.58 o 
  23   3   1      276.75      289.04     39.40 o 
  25   3   1      211.29      301.06     65.24 o 
  27   3   1       89.55       94.42     65.62 o 
  29   3   1      231.74      228.91     77.18 o 
 -30   4   1      399.98      361.27     47.93 o 
 -28   4   1     1727.42     1738.11     61.10 o 
 -26   4   1      208.86      201.74     39.98 o 
 -24   4   1     3537.45     3602.42     77.92 o 
 -22   4   1     2662.03     2775.82     58.64 o 
 -20   4   1        7.95       12.73     24.53 o 
 -18   4   1       28.51       28.88     21.15 o 
 -16   4   1    12944.49    12983.16    124.28 o 
 -14   4   1     7915.28     7999.59     79.88 o 
 -12   4   1      688.99      636.36     17.90 o 
 -10   4   1     3040.55     3460.91     36.74 o 
  -8   4   1     7824.12     7881.94     79.22 o 
  -6   4   1    25576.49    26202.84    246.25 o 
  -4   4   1    10243.05    10879.31    112.19 o 
  -2   4   1    24771.72    26197.57    295.33 o 
   0   4   1     5917.34     6031.10     77.79 o 
   2   4   1    48265.04    47996.19    582.58 o 
   4   4   1     8518.44     8511.35     67.72 o 
   6   4   1    11700.12    11611.03     91.66 o 
   8   4   1      111.31      122.31      9.85 o 
  10   4   1    11878.03    12433.54     99.41 o 
  12   4   1     1211.83     1201.31     23.31 o 
  14   4   1     7685.53     7576.79     74.91 o 
  16   4   1     4334.78     4386.45     52.92 o 
  18   4   1      778.10      783.34     29.23 o 
  20   4   1      600.72      760.46     34.21 o 
  22   4   1     3992.11     4068.08     71.22 o 
  24   4   1     2342.14     2502.17     90.12 o 
  26   4   1       18.02       -7.75     59.50 o 
  28   4   1      162.14      146.81     67.43 o 
 -29   5   1      314.58      277.97     54.86 o 
 -27   5   1     2219.40     2278.80    109.30 o 
 -25   5   1     4968.07     5085.72     95.50 o 
 -23   5   1     9837.85    10259.16    149.36 o 
 -21   5   1     2086.40     2119.40     50.61 o 
 -19   5   1     1956.44     2082.55     66.03 o 
 -17   5   1     7243.33     7599.10     79.51 o 
 -15   5   1    23459.13    22665.55    186.92 o 
 -13   5   1    14477.85    14379.80    114.82 o 
 -11   5   1      354.68      444.49     13.99 o 
  -9   5   1     1356.67     1191.33     23.88 o 
  -7   5   1    33436.40    34258.48    232.94 o 
  -5   5   1    23632.13    23658.37    197.73 o 
  -3   5   1     4271.36     4199.04     41.00 o 
  -1   5   1     5220.02     5595.17     52.87 o 
   1   5   1    15174.90    15319.12    126.23 o 
   3   5   1    15536.98    14814.21    131.59 o 
   5   5   1    29877.97    29804.37    237.89 o 
   7   5   1    14610.69    14603.58    111.22 o 
   9   5   1     1108.06     1204.06     26.33 o 
  11   5   1     6972.54     6723.83     62.23 o 
  13   5   1    27208.53    26594.44    235.50 o 
  15   5   1    11722.70    11544.47    109.21 o 
  17   5   1      481.48      568.75     24.00 o 
  19   5   1     1602.50     1783.33     39.17 o 
  21   5   1     6677.65     6780.56     88.93 o 
  23   5   1     6436.06     6504.40    101.23 o 
  25   5   1     1023.91      991.14     90.02 o 
  27   5   1        0.44       48.40     61.86 o 
 -28   6   1      220.62      189.28     44.21 o 
 -26   6   1      840.78      895.74     46.12 o 
 -24   6   1      728.11      724.75     42.03 o 
 -22   6   1       13.63       42.09     26.63 o 
 -20   6   1      127.43       59.91     24.71 o 
 -18   6   1      115.75       79.99     21.82 o 
 -16   6   1     1637.84     1612.83     37.21 o 
 -14   6   1      668.52      618.69     18.76 o 
 -12   6   1     7841.04     7794.83     71.30 o 
 -10   6   1       74.92       96.54     11.04 o 
  -8   6   1     4362.17     4596.78     40.58 o 
  -6   6   1     6814.61     7013.20     56.44 o 
  -4   6   1    13863.47    14599.74    117.82 o 
  -2   6   1      932.44      887.47     17.69 o 
   0   6   1     1655.24     1770.43     21.18 o 
   2   6   1    16380.61    17096.22    136.94 o 
   4   6   1     6882.03     6914.18     56.13 o 
   6   6   1      243.00      245.22     10.79 o 
   8   6   1      194.12      252.55     11.81 o 
  10   6   1     2936.61     2958.31     35.56 o 
  12   6   1     2431.34     2319.20     33.87 o 
  14   6   1       57.94       64.10     16.32 o 
  16   6   1     1578.41     1643.89     49.19 o 
  18   6   1      455.25      434.74     26.53 o 
  20   6   1      292.35      249.34     26.33 o 
  22   6   1      210.85      274.58     30.94 o 
  24   6   1     1791.08     1982.47     70.78 o 
  26   6   1      433.79      460.98     63.36 o 
  28   6   1       27.91       -4.00     75.46 o 
 -27   7   1      188.93      156.17     39.57 o 
 -25   7   1     1385.34     1341.68     69.96 o 
 -23   7   1      224.94      217.70     33.07 o 
 -21   7   1      901.80      974.51     40.80 o 
 -19   7   1      270.10      274.34     29.02 o 
 -17   7   1     3457.66     3093.59     50.83 o 
 -15   7   1      108.53      169.48     17.81 o 
 -13   7   1     5741.54     5600.45     57.41 o 
 -11   7   1     7030.50     6885.52     59.65 o 
  -9   7   1      253.01      351.20     11.97 o 
  -7   7   1     9863.50     9584.70     73.24 o 
  -5   7   1    17863.65    18452.06    142.11 o 
  -3   7   1     8291.53     8573.74     76.97 o 
  -1   7   1     7256.20     8362.63     67.30 o 
   1   7   1       75.38      196.59     11.73 o 
   3   7   1    19906.41    20466.40    147.87 o 
   5   7   1     4641.60     4737.16     42.17 o 
   7   7   1     1172.36     1132.87     21.06 o 
   9   7   1     1812.46     1721.06     26.12 o 
  11   7   1     8722.15     8432.91     81.86 o 
  13   7   1      410.33      439.87     20.63 o 
  15   7   1      148.54      189.32     20.41 o 
  17   7   1     1353.43     1257.44     36.29 o 
  19   7   1      794.86      830.13     34.33 o 
  21   7   1      660.25      634.83     32.89 o 
  23   7   1      549.72      628.97     61.14 o 
  25   7   1     1264.42     1409.07     92.51 o 
  27   7   1       15.43      -63.00     70.67 o 
 -28   8   1     1506.06     1542.68     64.90 o 
 -26   8   1      175.03      126.12     40.08 o 
 -24   8   1     7554.51     7667.07    114.80 o 
 -22   8   1     7186.19     7250.73    177.29 o 
 -20   8   1      115.83       58.19     29.49 o 
 -18   8   1     3665.15     3575.81     65.51 o 
 -16   8   1    13150.29    13358.72    135.56 o 
 -14   8   1    19784.60    19636.50    157.52 o 
 -12   8   1       89.46      102.25     13.80 o 
 -10   8   1     1137.60     1137.22     24.41 o 
  -8   8   1    11641.21    11459.08     91.69 o 
  -6   8   1    35335.17    35255.66    255.40 o 
  -4   8   1     5835.20     5990.38     54.01 o 
  -2   8   1     2546.76     2512.82     29.31 o 
   0   8   1     1425.16     1407.69     20.22 o 
   2   8   1     8209.63     7863.50     71.37 o 
   4   8   1    16959.25    16947.66    126.55 o 
   6   8   1    25813.81    25033.41    176.78 o 
   8   8   1     1396.04     1403.23     24.28 o 
  10   8   1    10533.29    10160.13     91.03 o 
  12   8   1     3957.97     3926.55     55.99 o 
  14   8   1    21984.32    21447.20    195.41 o 
  16   8   1     2242.01     2308.89     46.47 o 
  18   8   1        3.35       13.77     23.88 o 
  20   8   1     4388.72     4374.16     90.23 o 
  22   8   1     7651.48     7960.68    127.06 o 
  24   8   1     1923.04     2092.10     79.37 o 
  26   8   1      244.16      412.13     70.00 o 
 -27   9   1     1321.13     1375.84     62.62 o 
 -25   9   1      236.33      208.88     42.12 o 
 -23   9   1      948.27     1041.32     53.38 o 
 -21   9   1      275.95      322.28     38.86 o 
 -19   9   1      171.42      127.14     36.94 o 
 -17   9   1     3674.67     3650.24     55.48 o 
 -15   9   1     2571.76     2485.01     46.56 o 
 -13   9   1      785.06      800.83     29.53 o 
 -11   9   1       21.09        7.55     14.20 o 
  -9   9   1     2564.18     2431.27     34.44 o 
  -7   9   1    19279.17    18547.46    146.87 o 
  -5   9   1     3077.51     2985.83     34.69 o 
  -3   9   1     6297.43     6408.50     58.57 o 
  -1   9   1       45.06       53.22     10.74 o 
   1   9   1     4940.05     4875.84     47.22 o 
   3   9   1     7989.11     7838.36     67.17 o 
   5   9   1     2063.10     1936.05     28.87 o 
   7   9   1     7427.92     7282.05     70.12 o 
   9   9   1     7534.61     7326.15     73.18 o 
  11   9   1      694.09      660.50     23.18 o 
  13   9   1      381.89      411.15     22.29 o 
  15   9   1     3042.44     3040.99     49.21 o 
  17   9   1     1458.59     1572.94     42.47 o 
  19   9   1      106.75      121.17     27.67 o 
  21   9   1     1147.98     1174.78     44.73 o 
  23   9   1     1578.54     1672.95     54.92 o 
  25   9   1      449.16      542.34     61.91 o 
 -26  10   1     2383.62     2475.72    120.14 o 
 -24  10   1       15.89       13.38     43.09 o 
 -22  10   1      234.39      269.69     45.03 o 
 -20  10   1       13.87       74.76     37.69 o 
 -18  10   1      102.88      110.32     30.27 o 
 -16  10   1      335.46      336.53     26.75 o 
 -14  10   1      651.62      705.32     26.77 o 
 -12  10   1     2227.40     2190.30     44.18 o 
 -10  10   1      143.76      137.20     17.10 o 
  -8  10   1       66.73       60.69     15.14 o 
  -6  10   1      447.55      402.09     18.60 o 
  -4  10   1     2169.18     2301.84     40.24 o 
  -2  10   1     6566.41     6373.14     65.11 o 
   0  10   1     1158.13     1164.27     26.47 o 
   2  10   1     8540.85     8277.46     92.38 o 
   4  10   1      451.19      448.17     21.88 o 
   6  10   1      490.86      431.82     20.00 o 
   8  10   1     1415.63     1354.26     40.11 o 
  10  10   1      329.55      322.32     21.92 o 
  12  10   1     2269.78     2147.96     42.13 o 
  14  10   1      245.08      282.91     26.78 o 
  16  10   1      126.55      126.54     26.00 o 
  18  10   1      122.06      140.92     28.69 o 
  20  10   1       21.13       13.27     32.61 o 
  22  10   1      481.65      524.75     41.68 o 
  24  10   1       64.31      108.12     43.97 o 
 -25  11   1     3835.07     3861.05    123.16 o 
 -23  11   1     3983.21     4002.11    101.56 o 
 -21  11   1     1398.62     1364.16     61.07 o 
 -19  11   1        4.57       30.73     31.98 o 
 -17  11   1     4820.38     4610.95     80.63 o 
 -15  11   1    11471.10    11480.09    128.62 o 
 -13  11   1     7995.64     7590.49     84.76 o 
 -11  11   1      434.47      421.45     25.31 o 
  -9  11   1    13607.17    13007.21    128.89 o 
  -7  11   1      604.43      728.75     23.90 o 
  -5  11   1    17959.25    16967.00    159.12 o 
  -3  11   1     3454.45     3215.25     45.54 o 
  -1  11   1        6.61       19.30     15.92 o 
   1  11   1      992.20      859.03     25.97 o 
   3  11   1    14105.77    13322.40    124.57 o 
   5  11   1    12167.41    12010.52    126.20 o 
   7  11   1      135.76      211.46     22.74 o 
   9  11   1     3273.13     3073.71     54.14 o 
  11  11   1     9004.16     8424.27    100.38 o 
  13  11   1    12056.17    11534.35    128.64 o 
  15  11   1     5595.07     5717.06     77.91 o 
  17  11   1       74.53       61.61     28.19 o 
  19  11   1     2149.32     2187.29     66.22 o 
  21  11   1     2202.99     2146.63     59.98 o 
  23  11   1     3008.60     3152.34     78.20 o 
 -24  12   1      111.36       52.20     48.09 o 
 -22  12   1      577.23      611.10     73.13 o 
 -20  12   1      480.15      530.28     49.58 o 
 -18  12   1      133.19      107.00     36.92 o 
 -16  12   1      468.34      500.46     34.33 o 
 -14  12   1     3890.22     3946.55     94.79 o 
 -12  12   1     2999.51     3102.82     61.38 o 
 -10  12   1      256.12      274.19     23.57 o 
  -8  12   1     2542.32     2417.69     44.27 o 
  -6  12   1    13373.26    12829.53    122.77 o 
  -4  12   1     3161.31     3312.06     54.45 o 
  -2  12   1     4838.50     4557.62     58.34 o 
   0  12   1     2648.30     2566.21     42.91 o 
   2  12   1    12555.03    11969.69    120.56 o 
   4  12   1     2173.17     2441.08     44.61 o 
   6  12   1     6124.16     5677.13     80.61 o 
   8  12   1      605.00      596.04     36.85 o 
  10  12   1      935.68      935.80     35.15 o 
  12  12   1     2715.06     2805.91     56.23 o 
  14  12   1     1652.63     1684.67     52.47 o 
  16  12   1      259.24      265.67     35.00 o 
  18  12   1       51.48       23.23     29.06 o 
  20  12   1       16.59       -2.41     41.93 o 
  22  12   1      970.48     1068.61     50.55 o 
 -23  13   1      735.03      811.35     68.83 o 
 -21  13   1      521.51      553.70     60.32 o 
 -19  13   1       42.91       67.08     40.29 o 
 -17  13   1      164.69      155.57     39.17 o 
 -15  13   1      802.43      910.62     47.95 o 
 -13  13   1     1305.77     1412.31     51.71 o 
 -11  13   1     1910.16     1898.79     43.88 o 
  -9  13   1      612.96      577.64     28.59 o 
  -7  13   1      993.63      899.64     33.04 o 
  -5  13   1     1456.56     1607.29     40.49 o 
  -3  13   1     1873.66     1738.15     48.82 o 
  -1  13   1      209.07      192.26     21.63 o 
   1  13   1     1447.74     1563.97     36.65 o 
   3  13   1      980.56      985.36     30.72 o 
   5  13   1      205.73      223.32     26.67 o 
   7  13   1      392.05      474.84     45.40 o 
   9  13   1     1339.74     1271.11     41.78 o 
  11  13   1      144.37      110.94     30.51 o 
  13  13   1        3.84       13.43     25.88 o 
  15  13   1     1395.61     1392.69     43.50 o 
  17  13   1       67.01       57.94     29.97 o 
  19  13   1       66.84       52.65     34.54 o 
  21  13   1      131.78      202.70     39.89 o 
 -22  14   1     2103.29     2041.84    108.77 o 
 -20  14   1       45.11      -13.37     50.40 o 
 -18  14   1     1643.67     1608.78     62.26 o 
 -16  14   1     4686.62     4604.33     87.79 o 
 -14  14   1     4016.80     4043.82     67.58 o 
 -12  14   1      692.29      730.00     34.58 o 
 -10  14   1     1066.74     1014.87     35.63 o 
  -8  14   1     3335.32     3269.51     55.96 o 
  -6  14   1     2341.76     2166.90     48.97 o 
  -4  14   1     2622.83     2523.59     52.29 o 
  -2  14   1       76.49       72.31     23.83 o 
   0  14   1       69.10       64.92     22.64 o 
   2  14   1      165.64      163.84     27.37 o 
   4  14   1     6993.63     6482.33     89.75 o 
   6  14   1     3928.12     3893.15     72.68 o 
   8  14   1     1834.14     1731.42     47.16 o 
  10  14   1      308.13      343.76     34.52 o 
  12  14   1     6443.56     6058.59     94.70 o 
  14  14   1     6004.89     6122.70     89.47 o 
  16  14   1      969.36     1010.81     43.73 o 
  18  14   1      153.09      198.18     37.86 o 
  20  14   1     1794.33     1756.27     58.81 o 
 -19  15   1       55.09       26.26     45.04 o 
 -17  15   1      730.25      735.29     47.04 o 
 -15  15   1     1485.31     1517.53     55.97 o 
 -13  15   1     1916.93     1948.42     49.48 o 
 -11  15   1     1845.91     1962.14     48.20 o 
  -9  15   1      317.47      360.37     30.50 o 
  -7  15   1     3018.29     2933.49     54.96 o 
  -5  15   1     7654.78     7244.94     95.71 o 
  -3  15   1     5798.55     5647.09     77.81 o 
  -1  15   1       60.90       72.65     26.10 o 
   1  15   1     6936.25     6863.22     86.54 o 
   3  15   1     7823.68     7537.26     98.43 o 
   5  15   1     2687.13     2710.46     56.94 o 
   7  15   1       22.54       34.38     30.03 o 
   9  15   1      764.22      720.56     39.14 o 
  11  15   1     1768.86     1885.94     74.30 o 
  13  15   1      481.13      498.48     47.52 o 
  15  15   1      845.93      908.07     43.91 o 
  17  15   1      319.10      316.79     39.66 o 
  19  15   1        4.06        7.53     44.61 o 
 -18  16   1      529.39      626.69     58.78 o 
 -16  16   1       81.61       99.54     40.64 o 
 -14  16   1      523.98      591.87     44.57 o 
 -12  16   1      498.61      471.83     37.22 o 
 -10  16   1     1249.13     1277.19     61.11 o 
  -8  16   1        2.56       -6.73     28.10 o 
  -6  16   1        0.43      -13.92     29.63 o 
  -4  16   1      302.01      272.03     39.65 o 
  -2  16   1      362.63      454.64     36.95 o 
   0  16   1      235.54      217.63     30.52 o 
   2  16   1      663.65      677.18     37.91 o 
   4  16   1        3.00      -29.63     29.63 o 
   6  16   1      412.21      481.37     44.90 o 
   8  16   1      153.57      134.69     34.21 o 
  10  16   1      824.87      879.95     45.10 o 
  12  16   1      390.74      372.59     40.73 o 
  14  16   1      874.57      914.53     45.80 o 
  16  16   1        2.54       24.09     36.58 o 
 -15  17   1     3666.26     3829.17     83.23 o 
 -13  17   1     1824.76     1900.95     56.46 o 
 -11  17   1      593.47      653.94     40.18 o 
  -9  17   1      167.43       88.83     32.75 o 
  -7  17   1     1652.82     1669.64     48.13 o 
  -5  17   1      743.57      728.67     44.98 o 
  -3  17   1      605.61      555.90     39.17 o 
  -1  17   1       88.65       96.06     33.43 o 
   1  17   1      379.40      340.84     37.81 o 
   3  17   1     1248.68     1233.62     47.29 o 
   5  17   1     1853.93     1864.22     58.03 o 
   7  17   1      730.43      747.14     43.21 o 
   9  17   1        6.96      -13.14     35.38 o 
  11  17   1      171.29      132.71     39.01 o 
  13  17   1     4785.20     4905.60    113.18 o 
  15  17   1     1012.02     1109.33     61.02 o 
 -14  18   1      364.62      417.31     47.00 o 
 -12  18   1     2374.07     2292.86     59.55 o 
 -10  18   1       34.68       18.09     35.77 o 
  -8  18   1     1461.93     1526.90     50.13 o 
  -6  18   1     1843.93     1733.14     55.37 o 
  -4  18   1     4299.10     4329.01     80.29 o 
  -2  18   1      493.49      623.24     41.97 o 
   0  18   1      476.72      465.64     43.71 o 
   2  18   1     3350.71     3292.21     75.11 o 
   4  18   1     3168.43     3044.89     68.63 o 
   6  18   1      187.81      140.74     38.34 o 
   8  18   1      200.27      167.96     41.03 o 
  10  18   1     1107.67     1125.36     52.80 o 
  12  18   1     1209.01     1227.66     55.46 o 
  -9  19   1       86.68       26.06     37.85 o 
  -7  19   1      570.30      513.31     47.90 o 
  -5  19   1      142.96      133.08     49.92 o 
  -3  19   1      194.85      149.86     42.27 o 
  -1  19   1      405.58      386.14     47.99 o 
   1  19   1       90.42       83.01     44.33 o 
   3  19   1      108.01       95.45     44.04 o 
   5  19   1      161.03      157.97     43.95 o 
   7  19   1      783.90      759.02     49.81 o 
   9  19   1       25.26      -18.09     41.51 o 
  -4  20   1       17.55       10.09     53.84 o 
  -2  20   1      152.31      192.83     49.82 o 
   0  20   1       54.87       44.52     47.93 o 
   2  20   1      264.70      222.55     47.83 o 
 -30   0   2     3062.18     3580.43    192.53 o 
 -28   0   2     1793.37     2271.23    155.34 o 
 -26   0   2      288.53      293.61     97.39 o 
 -24   0   2      234.12      136.09     51.58 o 
 -22   0   2     3454.19     3373.73     91.82 o 
 -20   0   2     5800.20     5434.26    100.06 o 
 -18   0   2     2067.15     1981.84     62.13 o 
 -16   0   2    25747.96    23564.73    617.69 o 
 -14   0   2    11100.27    10977.00    195.23 o 
 -12   0   2    21394.19    20727.37    279.75 o 
 -10   0   2    47754.52    49327.26    529.88 o 
  -8   0   2    45134.72    46965.46    550.93 o 
  -6   0   2    10015.07    11277.59    176.33 o 
  -4   0   2    24351.73    24378.61    437.35 o 
  -2   0   2    57163.21    55602.48    974.91 o 
   0   0   2   337367.84   288932.41   5038.21 o 
   2   0   2    83231.83    84865.83   1859.91 o 
   4   0   2    18278.87    18184.96    182.76 o 
   6   0   2    27598.92    26585.74    270.18 o 
   8   0   2    20953.67    20753.14    215.04 o 
  10   0   2      242.34      297.61     17.59 o 
  12   0   2      804.00      869.54     30.46 o 
  14   0   2      349.20      367.32     26.86 o 
  16   0   2    10071.29     9823.28    170.41 o 
  18   0   2     2509.34     2457.75     58.72 o 
  20   0   2     3526.02     3589.51     92.99 o 
  22   0   2     2098.56     2080.79     99.13 o 
  24   0   2     1484.99     1549.88    146.84 o 
  26   0   2     5700.39     5987.83    351.88 o 
  28   0   2     5042.84     5455.77    234.79 o 
 -29   1   2     1415.70     1642.08    101.70 o 
 -27   1   2     5327.37     5545.99    161.48 o 
 -25   1   2      425.94      381.91     38.61 o 
 -23   1   2     6571.71     6279.27     94.58 o 
 -21   1   2    13816.57    13611.71    162.80 o 
 -19   1   2      963.70      980.95     42.91 o 
 -17   1   2     1617.06     1309.22     38.66 o 
 -15   1   2     6582.82     6259.97     72.40 o 
 -13   1   2    12198.81    11376.47    105.92 o 
 -11   1   2    11953.62    12937.54    116.54 o 
  -9   1   2     3317.34     3936.04     45.55 o 
  -7   1   2      841.76      967.96     16.26 o 
  -5   1   2      371.80      420.94     15.66 o 
  -3   1   2      703.19      746.12     16.34 o 
  -1   1   2      255.00      347.38     19.18 o 
   1   1   2    54077.16    54303.86    831.45 o 
   3   1   2      201.70      128.70     13.52 o 
   5   1   2      772.30      842.43     14.58 o 
   7   1   2     3276.50     3074.22     30.04 o 
   9   1   2    23452.10    22823.00    170.08 o 
  11   1   2    13828.69    14270.34    109.80 o 
  13   1   2     2489.30     2624.59     33.95 o 
  15   1   2     8240.61     7864.13     86.24 o 
  17   1   2    17803.68    17438.71    157.86 o 
  19   1   2      649.95      700.46     29.95 o 
  21   1   2      111.60       93.25     26.71 o 
  23   1   2     1718.38     1711.50     56.25 o 
  25   1   2     1466.40     1480.60     69.06 o 
  27   1   2       44.02      119.99     69.19 o 
 -30   2   2     1341.00     1268.35     95.78 o 
 -28   2   2      474.87      507.56     51.09 o 
 -26   2   2     1687.87     1711.72     68.79 o 
 -24   2   2      183.00      206.63     43.68 o 
 -22   2   2     4718.91     4657.37     86.66 o 
 -20   2   2     6719.63     6630.15    104.55 o 
 -18   2   2     5215.34     4459.58     90.72 o 
 -16   2   2     4212.38     4070.55     49.32 o 
 -14   2   2     8176.79     7869.76     84.65 o 
 -12   2   2     5077.93     5194.88     56.91 o 
 -10   2   2     1474.05     1741.61     24.83 o 
  -8   2   2       62.15      128.71      8.76 o 
  -6   2   2      398.21      426.86     13.86 o 
  -4   2   2      124.39       99.16      8.78 o 
  -2   2   2     1569.47     1772.74     33.73 o 
   0   2   2     5355.35     6099.90    101.70 o 
   2   2   2    37326.44    38594.46    699.77 o 
   4   2   2      314.89      304.09      9.65 o 
   6   2   2     1617.31     1601.71     17.66 o 
   8   2   2    14108.93    14112.66    110.45 o 
  10   2   2     6934.15     6683.45     60.54 o 
  12   2   2      217.71      205.82     14.37 o 
  14   2   2     2266.29     2178.50     30.43 o 
  16   2   2     5995.26     5525.82     67.44 o 
  18   2   2     2590.70     2645.60     46.15 o 
  20   2   2      142.28      179.63     28.89 o 
  22   2   2     2378.47     2514.80     57.73 o 
  24   2   2     2070.53     2124.57     70.55 o 
  26   2   2       99.80       83.28     66.05 o 
  28   2   2      261.68      269.65    120.98 o 
 -29   3   2     3988.25     3986.70    119.34 o 
 -27   3   2      218.63      179.79     50.95 o 
 -25   3   2     1239.21     1273.33     51.49 o 
 -23   3   2     1762.39     1867.55    128.45 o 
 -21   3   2     3221.72     3057.23     68.12 o 
 -19   3   2     9631.35     9250.60    115.63 o 
 -17   3   2      417.53      498.45     25.17 o 
 -15   3   2     1150.11     1036.91     30.28 o 
 -13   3   2     3968.91     4102.27     52.46 o 
 -11   3   2    32994.58    32296.35    272.20 o 
  -9   3   2    50541.30    52103.13    472.46 o 
  -7   3   2     9677.76    10453.62    105.03 o 
  -5   3   2    18328.56    19372.88    192.52 o 
  -3   3   2    72036.59    72158.70    792.32 o 
  -1   3   2    51300.21    50840.96    698.56 o 
   1   3   2     6798.90     6670.09    101.67 o 
   3   3   2     1950.44     1890.56     23.56 o 
   5   3   2    19923.64    20009.61    135.48 o 
   7   3   2    21630.94    21622.41    148.10 o 
   9   3   2    16566.83    16637.54    129.42 o 
  11   3   2      393.29      524.53     16.67 o 
  13   3   2      445.40      431.06     18.71 o 
  15   3   2     1767.98     1785.31     44.71 o 
  17   3   2     4992.41     4955.24     67.67 o 
  19   3   2     7357.55     7227.15     88.28 o 
  21   3   2      657.42      642.57     42.67 o 
  23   3   2       31.08       -5.04     35.51 o 
  25   3   2     3790.93     3977.37    144.10 o 
  27   3   2     4499.93     4507.40    149.35 o 
 -30   4   2     2500.32     2625.58     84.18 o 
 -28   4   2     1902.15     1942.70     63.84 o 
 -26   4   2     1747.62     1786.23     59.83 o 
 -24   4   2       87.04      116.52     33.86 o 
 -22   4   2    11699.18    11781.36    149.20 o 
 -20   4   2    13311.92    13055.55    172.99 o 
 -18   4   2     2366.32     2340.07     54.05 o 
 -16   4   2      280.70      205.43     20.83 o 
 -14   4   2    20995.47    20016.92    220.00 o 
 -12   4   2    15553.68    15188.60    136.38 o 
 -10   4   2     1255.39     1152.97     22.95 o 
  -8   4   2     6721.92     7564.78     84.80 o 
  -6   4   2    11891.68    13356.78    129.04 o 
  -4   4   2     5243.40     5569.61     57.94 o 
  -2   4   2     2077.57     2026.11     26.87 o 
   0   4   2    15261.49    15951.90    127.44 o 
   2   4   2     3260.57     3204.14     33.58 o 
   4   4   2      901.23      884.04     14.70 o 
   6   4   2     6683.38     6654.12     53.50 o 
   8   4   2    31745.22    31754.97    218.76 o 
  10   4   2     7999.52     7296.83     63.32 o 
  12   4   2     1642.19     1586.11     27.52 o 
  14   4   2     4987.86     4757.47     54.13 o 
  16   4   2    14759.20    14123.93    123.45 o 
  18   4   2     2446.23     2525.11     49.62 o 
  20   4   2     1079.05     1181.66     40.78 o 
  22   4   2     1076.43     1169.37     43.74 o 
  24   4   2     2429.51     2621.33     83.10 o 
  26   4   2      280.66      364.53     57.84 o 
 -29   5   2      490.64      494.09     52.98 o 
 -27   5   2     2731.18     2634.35     81.30 o 
 -25   5   2      276.71      259.18     38.27 o 
 -23   5   2      121.07      113.63     28.49 o 
 -21   5   2     3844.58     3905.36     68.78 o 
 -19   5   2     1521.76     1404.99     40.36 o 
 -17   5   2       11.48      -12.90     20.53 o 
 -15   5   2      673.04      649.26     37.44 o 
 -13   5   2     3215.30     3319.96     41.88 o 
 -11   5   2      535.40      629.63     15.16 o 
  -9   5   2      976.77      993.38     19.75 o 
  -7   5   2      144.69      174.46     10.07 o 
  -5   5   2      658.96      809.52     13.95 o 
  -3   5   2      217.27      180.02      7.82 o 
  -1   5   2     1160.17     1315.73     17.05 o 
   1   5   2        4.57       25.13      7.97 o 
   3   5   2    10485.21    10854.26     84.63 o 
   5   5   2      119.73       88.06      8.14 o 
   7   5   2     3531.06     3651.48     34.99 o 
   9   5   2     1156.17     1007.12     20.45 o 
  11   5   2     6042.92     6039.70     73.00 o 
  13   5   2     1205.20     1195.78     26.08 o 
  15   5   2     5426.90     5383.10     64.90 o 
  17   5   2       68.17       77.60     20.62 o 
  19   5   2      642.16      621.09     34.34 o 
  21   5   2     1254.10     1282.39     52.75 o 
  23   5   2     1031.51     1062.15     47.67 o 
  25   5   2       64.58       98.27     46.06 o 
  27   5   2        2.75       19.56     59.29 o 
 -28   6   2      803.59      838.53     53.89 o 
 -26   6   2      225.28      251.85     39.52 o 
 -24   6   2      363.37      369.60     35.26 o 
 -22   6   2     1150.06     1167.58     41.82 o 
 -20   6   2     2199.10     2237.99     54.81 o 
 -18   6   2    10382.91    10040.72    138.55 o 
 -16   6   2      277.86      333.56     24.48 o 
 -14   6   2       82.03       95.78     14.51 o 
 -12   6   2    12036.04    11988.64     97.77 o 
 -10   6   2    35840.07    36298.67    256.61 o 
  -8   6   2    10684.01    10383.66     89.91 o 
  -6   6   2       97.07      177.63      8.69 o 
  -4   6   2    21217.29    20496.29    143.14 o 
  -2   6   2    65234.56    65930.24    453.95 o 
   0   6   2    15451.53    15493.05    116.55 o 
   2   6   2      575.35      622.36     17.45 o 
   4   6   2    18325.77    18326.66    130.05 o 
   6   6   2    14529.22    13606.16     97.68 o 
   8   6   2    10883.27    10660.18     87.25 o 
  10   6   2      907.07      905.84     21.37 o 
  12   6   2      444.56      494.78     19.70 o 
  14   6   2       81.14       84.70     18.61 o 
  16   6   2     2575.98     2551.80     47.42 o 
  18   6   2     5416.54     5330.16     68.79 o 
  20   6   2     1737.53     1795.39     44.45 o 
  22   6   2      638.41      696.60     43.09 o 
  24   6   2     1699.55     1867.06     58.26 o 
  26   6   2     2309.17     2459.45     97.54 o 
 -27   7   2     3082.70     3114.59     83.52 o 
 -25   7   2        8.67        4.53     32.99 o 
 -23   7   2     2516.27     2575.72     95.45 o 
 -21   7   2    14809.35    14859.85    179.46 o 
 -19   7   2     9582.92     9517.08    135.05 o 
 -17   7   2       19.01       17.39     22.20 o 
 -15   7   2     4037.36     4006.66     57.64 o 
 -13   7   2    21819.53    21604.59    179.27 o 
 -11   7   2     6359.29     6360.29     57.30 o 
  -9   7   2      165.79      195.46     11.81 o 
  -7   7   2      317.01      338.70     11.40 o 
  -5   7   2     3160.71     3520.25     32.84 o 
  -3   7   2     2142.03     2003.04     21.37 o 
  -1   7   2     7846.53     7765.31     64.14 o 
   1   7   2     8528.64     8338.26     68.52 o 
   3   7   2     6339.81     6584.91     55.69 o 
   5   7   2     1705.67     1679.90     23.77 o 
   7   7   2    18387.51    18103.49    135.04 o 
   9   7   2    15701.20    15051.18    127.96 o 
  11   7   2     9293.22     9127.70     84.53 o 
  13   7   2      564.28      580.16     23.73 o 
  15   7   2    14402.31    13874.78    143.70 o 
  17   7   2     6671.64     6628.93     86.07 o 
  19   7   2     4707.28     4748.89     69.10 o 
  21   7   2      437.19      437.08     32.06 o 
  23   7   2     2372.70     2578.75     70.40 o 
  25   7   2     1112.42     1292.34     68.63 o 
 -28   8   2       66.43       21.17     54.02 o 
 -26   8   2     1456.88     1426.21     56.76 o 
 -24   8   2       19.75       18.30     32.69 o 
 -22   8   2      392.52      396.36     35.66 o 
 -20   8   2     1299.65     1360.66     52.67 o 
 -18   8   2        0.65      -26.89     26.89 o 
 -16   8   2      310.07      343.00     28.85 o 
 -14   8   2     3935.95     3747.96     55.37 o 
 -12   8   2       49.72       37.90     13.81 o 
 -10   8   2     5839.96     5662.13     57.85 o 
  -8   8   2     1694.58     1614.13     25.89 o 
  -6   8   2        5.26        9.74      8.56 o 
  -4   8   2     4003.31     4073.48     37.05 o 
  -2   8   2     7105.11     7238.42     57.77 o 
   0   8   2      293.22      304.85     13.98 o 
   2   8   2      858.13      806.53     16.21 o 
   4   8   2     4446.78     4515.92     39.36 o 
   6   8   2       21.61       20.80     10.28 o 
   8   8   2      493.37      465.12     17.51 o 
  10   8   2     1248.88     1240.23     25.96 o 
  12   8   2      498.86      500.73     23.92 o 
  14   8   2      938.03      945.32     31.09 o 
  16   8   2     1552.70     1496.64     40.48 o 
  18   8   2       83.75       97.66     27.53 o 
  20   8   2      278.60      326.48     30.87 o 
  22   8   2     1562.11     1531.16     57.16 o 
  24   8   2      274.93      197.07     43.80 o 
  26   8   2      110.96      287.37    146.62 o 
 -27   9   2       41.69       25.27     39.72 o 
 -25   9   2       93.96       86.43     38.30 o 
 -23   9   2      178.68      131.64     36.72 o 
 -21   9   2     1024.67     1054.75     50.78 o 
 -19   9   2     2564.22     2513.94     68.54 o 
 -17   9   2     2929.74     2805.38     68.64 o 
 -15   9   2      468.39      494.97     32.47 o 
 -13   9   2      802.06      872.01     26.18 o 
 -11   9   2    15245.27    14922.20    133.15 o 
  -9   9   2    21895.82    21403.25    173.56 o 
  -7   9   2     2622.88     2628.13     37.09 o 
  -5   9   2     4109.13     3865.85     42.32 o 
  -3   9   2    28950.58    29021.74    212.32 o 
  -1   9   2    19576.18    19026.72    149.78 o 
   1   9   2     1765.08     1711.19     25.19 o 
   3   9   2     2588.55     2484.52     31.19 o 
   5   9   2     9913.02     9683.35     85.41 o 
   7   9   2     7131.42     6929.95     71.80 o 
   9   9   2     2043.71     2119.28     34.85 o 
  11   9   2      130.02       89.51     19.72 o 
  13   9   2      455.67      457.57     26.22 o 
  15   9   2      207.31      184.13     26.25 o 
  17   9   2     1646.59     1573.78     44.86 o 
  19   9   2     1859.34     1886.92     49.28 o 
  21   9   2      798.41      856.85     40.50 o 
  23   9   2       24.34      -39.05     39.05 o 
  25   9   2      970.91     1112.12    128.67 o 
 -26  10   2     1132.35     1247.90     61.26 o 
 -24  10   2      473.21      425.94     46.62 o 
 -22  10   2     6371.35     6434.40    131.75 o 
 -20  10   2    10649.69    10736.92    175.88 o 
 -18  10   2     2736.86     2842.52     78.24 o 
 -16  10   2      759.23      732.37     39.54 o 
 -14  10   2     6550.82     6500.70     89.01 o 
 -12  10   2    11111.29    11077.66    115.93 o 
 -10  10   2     3275.53     3367.70     46.68 o 
  -8  10   2     1222.75     1262.92     33.82 o 
  -6  10   2      849.55      859.69     25.45 o 
  -4  10   2     6494.57     6404.10     78.32 o 
  -2  10   2     3854.38     3856.96     46.93 o 
   0  10   2     4632.64     4654.23     55.06 o 
   2  10   2     6141.30     5969.15     69.07 o 
   4  10   2      114.11       85.39     17.96 o 
   6  10   2     6187.63     6078.66     69.16 o 
   8  10   2    18796.40    18217.66    165.42 o 
  10  10   2     9652.52     9394.69     99.22 o 
  12  10   2      187.66      216.27     24.22 o 
  14  10   2     3596.81     3500.62     58.14 o 
  16  10   2     7945.12     7928.80     96.54 o 
  18  10   2     4906.40     5118.06     80.49 o 
  20  10   2      311.82      370.34     36.49 o 
  22  10   2      504.73      560.17     41.44 o 
  24  10   2     1754.73     1942.72     70.36 o 
 -25  11   2      438.18      465.09     50.56 o 
 -23  11   2       32.85       12.73     58.95 o 
 -21  11   2        9.92       25.49     41.57 o 
 -19  11   2        4.91       30.41     38.65 o 
 -17  11   2      100.51      107.98     36.17 o 
 -15  11   2        6.91       20.06     25.70 o 
 -13  11   2       77.56       69.72     21.21 o 
 -11  11   2       25.68        8.77     20.47 o 
  -9  11   2     2932.23     2790.91     47.73 o 
  -7  11   2     1101.68     1128.49     32.34 o 
  -5  11   2      869.37      798.31     26.52 o 
  -3  11   2     1926.18     1681.94     33.83 o 
  -1  11   2     4959.28     4918.73     59.59 o 
   1  11   2        9.66        7.67     16.92 o 
   3  11   2     1340.71     1482.39     38.74 o 
   5  11   2      626.75      616.02     25.86 o 
   7  11   2     1106.92     1076.79     31.93 o 
   9  11   2       55.42       -7.52     22.86 o 
  11  11   2     1133.08     1095.45     48.91 o 
  13  11   2      734.06      771.41     34.98 o 
  15  11   2      174.40      179.29     28.70 o 
  17  11   2        4.80       51.95     29.62 o 
  19  11   2      720.52      765.21     42.10 o 
  21  11   2      732.20      760.22     52.99 o 
  23  11   2        0.23       -9.24     42.66 o 
 -24  12   2      314.32      309.05     54.30 o 
 -22  12   2      596.47      669.26     55.67 o 
 -20  12   2      251.79      289.00     46.32 o 
 -18  12   2      461.40      524.38     53.66 o 
 -16  12   2     2258.96     2360.44     80.43 o 
 -14  12   2      216.51      180.78     29.90 o 
 -12  12   2     1323.95     1391.15     39.94 o 
 -10  12   2     7559.29     7395.82     99.31 o 
  -8  12   2     3806.53     3813.50     57.88 o 
  -6  12   2       46.68       47.99     20.99 o 
  -4  12   2     2375.80     2252.48     43.74 o 
  -2  12   2     7662.26     7837.04     84.75 o 
   0  12   2    10327.32     9617.12    102.10 o 
   2  12   2      528.78      435.64     23.74 o 
   4  12   2     2393.13     2261.00     52.32 o 
   6  12   2     3173.86     3027.27     51.11 o 
   8  12   2     1918.01     1871.11     55.67 o 
  10  12   2      110.77      100.00     27.12 o 
  12  12   2       18.12       31.14     26.74 o 
  14  12   2       75.45       54.42     29.73 o 
  16  12   2     1549.28     1479.46     48.22 o 
  18  12   2      344.01      284.25     36.63 o 
  20  12   2      399.45      454.11     44.30 o 
  22  12   2      177.44      247.52     46.04 o 
 -23  13   2     1605.47     1475.11     81.35 o 
 -21  13   2     6787.91     6997.60    155.76 o 
 -19  13   2     3363.69     3380.07     94.24 o 
 -17  13   2     1469.20     1546.49     60.17 o 
 -15  13   2     1941.74     1776.96     51.59 o 
 -13  13   2    10723.91    10720.21    145.34 o 
 -11  13   2     3752.49     3470.88     62.45 o 
  -9  13   2     1600.14     1620.39     50.27 o 
  -7  13   2       55.55       51.36     24.18 o 
  -5  13   2     1003.20     1035.50     33.68 o 
  -3  13   2     1814.82     1774.90     40.85 o 
  -1  13   2     6906.40     6754.98     78.54 o 
   1  13   2     5824.82     5602.64     72.60 o 
   3  13   2        0.46      -21.09     21.09 o 
   5  13   2      973.82      968.13     34.56 o 
   7  13   2     6537.90     6377.94     86.28 o 
   9  13   2     7632.34     7791.56     99.67 o 
  11  13   2     1931.01     1817.44     48.75 o 
  13  13   2       63.83       75.48     30.65 o 
  15  13   2     4786.53     4695.84     79.71 o 
  17  13   2     6082.79     6150.11     99.34 o 
  19  13   2      459.47      425.96     44.56 o 
  21  13   2       50.90      -31.32     43.62 o 
 -22  14   2       16.96      -25.65     50.29 o 
 -20  14   2      152.41      101.13     49.89 o 
 -18  14   2       59.31      -20.46     42.01 o 
 -16  14   2      521.42      564.20     47.95 o 
 -14  14   2       68.53       47.55     35.77 o 
 -12  14   2     1362.02     1368.69     47.65 o 
 -10  14   2     2071.01     2042.27     50.21 o 
  -8  14   2     2431.19     2551.68     54.75 o 
  -6  14   2       78.30       44.01     26.36 o 
  -4  14   2     4163.84     4154.30     78.10 o 
  -2  14   2     2361.62     2487.40     50.09 o 
   0  14   2     1926.99     1748.40     41.41 o 
   2  14   2      222.33      182.86     25.93 o 
   4  14   2     1615.37     1658.29     42.09 o 
   6  14   2      535.12      538.83     36.49 o 
   8  14   2      438.97      468.98     39.74 o 
  10  14   2       41.38       84.29     31.15 o 
  12  14   2      116.92      105.37     32.94 o 
  14  14   2      117.44      100.07     34.53 o 
  16  14   2       41.37       74.42     36.51 o 
  18  14   2      160.95      102.68     39.40 o 
 -19  15   2     1098.03     1195.18     89.90 o 
 -17  15   2      390.64      467.81     54.22 o 
 -15  15   2      840.15      955.52     47.10 o 
 -13  15   2       16.10       33.49     37.23 o 
 -11  15   2     5224.02     5061.64    114.57 o 
  -9  15   2     1326.46     1340.95     44.67 o 
  -7  15   2     1073.04     1103.60     41.60 o 
  -5  15   2      104.24      107.31     27.69 o 
  -3  15   2     6225.28     6024.52     97.55 o 
  -1  15   2     2695.90     2756.01     59.55 o 
   1  15   2      171.10      180.70     28.26 o 
   3  15   2      512.55      562.81     34.80 o 
   5  15   2     3789.97     3649.91     67.42 o 
   7  15   2      329.27      294.17     38.47 o 
   9  15   2      173.59      199.30     36.17 o 
  11  15   2      237.08      266.81     39.85 o 
  13  15   2      750.34      708.21     45.76 o 
  15  15   2       26.76       25.45     38.53 o 
  17  15   2       19.73       72.45     41.82 o 
 -18  16   2      655.62      570.69     56.02 o 
 -16  16   2       63.74       37.06     41.89 o 
 -14  16   2     2073.54     2067.04     75.26 o 
 -12  16   2     2300.58     2406.97     81.60 o 
 -10  16   2     3325.07     3319.68     73.13 o 
  -8  16   2      146.61      139.62     33.46 o 
  -6  16   2       35.49       20.23     31.28 o 
  -4  16   2      811.20      773.90     38.06 o 
  -2  16   2     1087.19     1077.30     41.19 o 
   0  16   2     2749.77     2743.26     64.45 o 
   2  16   2     1359.21     1458.29     50.27 o 
   4  16   2       41.50       35.88     31.92 o 
   6  16   2     1730.76     1731.99     54.56 o 
   8  16   2     4442.15     4258.21     78.33 o 
  10  16   2     5177.20     5306.56    107.09 o 
  12  16   2       78.04       90.60     40.16 o 
  14  16   2     1619.15     1614.67     70.42 o 
  16  16   2     4115.51     4329.94     96.16 o 
 -15  17   2      142.09      124.81     45.93 o 
 -13  17   2     1427.68     1448.67     61.80 o 
 -11  17   2     1141.57     1216.00     61.98 o 
  -9  17   2     1760.28     1730.74     55.27 o 
  -7  17   2      243.32      253.48     37.36 o 
  -5  17   2     1356.72     1293.63     48.57 o 
  -3  17   2      730.71      716.66     41.85 o 
  -1  17   2     4821.11     4821.38     80.75 o 
   1  17   2      737.82      787.06     45.30 o 
   3  17   2     2627.98     2630.77     66.31 o 
   5  17   2      238.09      248.29     38.09 o 
   7  17   2     1548.26     1517.11     53.21 o 
   9  17   2       86.29       85.33     38.32 o 
  11  17   2      139.61      206.62     41.37 o 
  13  17   2       16.46       57.45     41.87 o 
 -12  18   2       74.76       24.17     46.65 o 
 -10  18   2      276.06      223.89     44.06 o 
  -8  18   2     2859.71     2910.26     69.01 o 
  -6  18   2      242.04      230.63     39.97 o 
  -4  18   2      206.06      157.66     38.67 o 
  -2  18   2     2068.09     1996.80     57.08 o 
   0  18   2      110.55       71.79     39.85 o 
   2  18   2       23.09        4.50     38.07 o 
   4  18   2       37.62       -0.35     41.25 o 
   6  18   2      652.44      630.91     45.66 o 
   8  18   2      300.79      319.08     45.71 o 
  10  18   2      428.07      432.83     46.74 o 
  -9  19   2      369.49      410.50     49.16 o 
  -7  19   2        4.51       17.74     40.48 o 
  -5  19   2       21.87       25.01     40.24 o 
  -3  19   2     2291.56     2383.77     67.83 o 
  -1  19   2      761.38      731.88     51.86 o 
   1  19   2      287.63      237.43     45.21 o 
   3  19   2      887.15      959.02     56.93 o 
   5  19   2     1608.39     1612.58     74.36 o 
   7  19   2      797.19      754.52     52.95 o 
 -29   1   3      549.82      612.51     65.63 o 
 -27   1   3     4782.27     4703.38    124.19 o 
 -25   1   3     4766.59     4667.34    102.23 o 
 -23   1   3     1100.58     1002.07     60.32 o 
 -21   1   3      248.43      239.56     29.81 o 
 -19   1   3     6382.19     5758.99    128.43 o 
 -17   1   3     5643.52     5696.33     74.39 o 
 -15   1   3     8031.51     8042.13     91.43 o 
 -13   1   3     3834.34     3750.84     49.48 o 
 -11   1   3      785.30      771.39     21.60 o 
  -9   1   3    17331.32    17956.00    185.59 o 
  -7   1   3    20781.32    21227.49    216.12 o 
  -5   1   3    17569.70    17894.46    182.56 o 
  -3   1   3      116.33      102.05      9.53 o 
  -1   1   3     4948.64     4891.24     56.15 o 
   1   1   3    18569.49    18541.97    142.03 o 
   3   1   3    18904.54    18598.58    143.44 o 
   5   1   3     6425.62     6482.94     53.95 o 
   7   1   3       42.19       67.54     10.24 o 
   9   1   3     4836.36     4863.31     48.22 o 
  11   1   3    13803.60    13622.64    115.45 o 
  13   1   3     7519.36     7263.38     76.00 o 
  15   1   3      492.43      512.60     28.26 o 
  17   1   3     1130.73     1070.90     37.11 o 
  19   1   3     2772.74     2661.09     60.48 o 
  21   1   3     2598.88     2549.63     53.31 o 
  23   1   3     1002.34      990.20     47.14 o 
  25   1   3      135.49      171.76     53.40 o 
  27   1   3      296.67      106.12     65.95 o 
 -30   2   3      127.41       79.21     55.94 o 
 -28   2   3     1053.15     1022.57    114.87 o 
 -26   2   3     6339.23     6167.87    123.24 o 
 -24   2   3     4225.91     4156.86     95.40 o 
 -22   2   3     1304.40     1387.60     48.02 o 
 -20   2   3     1398.32     1396.66     47.42 o 
 -18   2   3    12622.40    11879.61    136.47 o 
 -16   2   3    14885.38    14572.00    162.09 o 
 -14   2   3    13458.32    13390.75    134.99 o 
 -12   2   3      539.81      519.77     17.93 o 
 -10   2   3    14687.24    14926.89    155.88 o 
  -8   2   3    22363.45    22842.81    205.57 o 
  -6   2   3    19763.93    20186.33    181.03 o 
  -4   2   3     3272.73     3440.12     44.08 o 
  -2   2   3      920.80      922.55     17.45 o 
   0   2   3    15040.50    15647.44    118.38 o 
   2   2   3    39412.61    39980.10    297.69 o 
   4   2   3     9668.98     9108.18     76.67 o 
   6   2   3      868.87      814.41     19.37 o 
   8   2   3     3529.83     3536.13     43.37 o 
  10   2   3     7980.84     7582.83     68.22 o 
  12   2   3    12115.29    11854.43    100.52 o 
  14   2   3     4753.77     4639.69     59.68 o 
  16   2   3       33.56       42.65     21.23 o 
  18   2   3     2789.34     2584.05     52.33 o 
  20   2   3     2897.28     2929.72     61.54 o 
  22   2   3     4139.12     4194.86     76.98 o 
  24   2   3      501.19      522.08     43.34 o 
  26   2   3      102.47       64.82     52.97 o 
 -29   3   3      505.78      510.68     54.77 o 
 -27   3   3      104.91       25.89     48.30 o 
 -25   3   3      180.35      166.70     42.37 o 
 -23   3   3       23.99      -23.78     32.95 o 
 -21   3   3       41.37       17.11     30.18 o 
 -19   3   3      242.80      251.15     29.75 o 
 -17   3   3      230.09      283.47     20.89 o 
 -15   3   3      466.83      477.24     20.63 o 
 -13   3   3       23.81       16.29     12.49 o 
 -11   3   3      170.88      181.81     12.26 o 
  -9   3   3     4891.68     5436.44     65.77 o 
  -7   3   3      112.40      225.90      9.72 o 
  -5   3   3     1365.50     1343.57     28.61 o 
  -3   3   3     1583.30     1701.80     31.67 o 
  -1   3   3      948.02      887.30     14.79 o 
   1   3   3     2086.35     2116.16     23.94 o 
   3   3   3     1368.31     1347.47     21.00 o 
   5   3   3      298.55      324.36     11.97 o 
   7   3   3      493.54      490.06     15.03 o 
   9   3   3        9.91       25.84     12.17 o 
  11   3   3      387.69      398.10     18.41 o 
  13   3   3      563.60      596.83     22.44 o 
  15   3   3      212.92      219.22     22.87 o 
  17   3   3      186.08      183.71     25.36 o 
  19   3   3        3.65      -26.39     26.39 o 
  21   3   3      383.20      363.57     37.83 o 
  23   3   3       88.03      105.05     36.67 o 
  25   3   3       13.07       20.94     42.68 o 
 -30   4   3      190.00      228.03     57.54 o 
 -28   4   3     2806.31     2914.72     86.11 o 
 -26   4   3      274.39      243.87     45.66 o 
 -24   4   3     2743.45     2781.55     78.08 o 
 -22   4   3      709.90      661.90     66.65 o 
 -20   4   3      577.50      543.64     34.56 o 
 -18   4   3     1616.14     1783.08     45.20 o 
 -16   4   3    16360.98    15728.01    154.15 o 
 -14   4   3     2655.80     2546.80     47.50 o 
 -12   4   3       13.41        9.49     11.34 o 
 -10   4   3     1445.01     1368.37     27.10 o 
  -8   4   3    15374.13    15630.20    167.92 o 
  -6   4   3    14785.25    15160.68    146.30 o 
  -4   4   3     1302.48     1312.82     26.45 o 
  -2   4   3       53.27       93.36      8.89 o 
   0   4   3    14703.67    14741.95    117.74 o 
   2   4   3    20792.39    20739.75    153.61 o 
   4   4   3     1930.57     1808.51     22.78 o 
   6   4   3      912.80      920.05     16.30 o 
   8   4   3     1685.23     1588.53     23.46 o 
  10   4   3    10677.85    10726.99     93.61 o 
  12   4   3      419.59      381.61     19.26 o 
  14   4   3     3689.65     3461.82     57.28 o 
  16   4   3      301.08      283.34     25.68 o 
  18   4   3     1796.84     1794.34     45.97 o 
  20   4   3     1259.16     1219.65     42.71 o 
  22   4   3     2826.52     2948.59     66.23 o 
  24   4   3      360.62      499.67     52.51 o 
  26   4   3      550.05      595.37     58.60 o 
 -29   5   3      372.79      401.32     51.88 o 
 -27   5   3     7564.99     7625.65    151.01 o 
 -25   5   3     4505.75     4361.96     99.08 o 
 -23   5   3     3224.31     3223.82     72.78 o 
 -21   5   3      849.13      735.05     37.94 o 
 -19   5   3    10157.25     9277.25    195.56 o 
 -17   5   3     7016.70     7179.60     91.53 o 
 -15   5   3    12966.73    12408.69    140.31 o 
 -13   5   3      616.95      678.58     32.97 o 
 -11   5   3     5207.67     5332.52     58.06 o 
  -9   5   3     3945.99     3770.86     42.77 o 
  -7   5   3    30070.12    31364.40    229.96 o 
  -5   5   3    11441.56    11327.35     85.35 o 
  -3   5   3      260.29      249.50      9.06 o 
  -1   5   3      412.39      384.80     10.61 o 
   1   5   3    28286.59    28102.17    221.64 o 
   3   5   3    20079.51    19242.59    150.62 o 
   5   5   3     9084.31     8757.40     78.13 o 
   7   5   3       42.83       63.08     12.24 o 
   9   5   3     9145.25     8693.27     74.40 o 
  11   5   3    14719.53    14180.41    122.27 o 
  13   5   3    10792.56    10460.83     95.69 o 
  15   5   3      324.26      362.69     23.65 o 
  17   5   3     1163.84     1222.85     41.55 o 
  19   5   3     4785.98     4518.84     71.63 o 
  21   5   3     2721.72     2725.94     69.09 o 
  23   5   3     1136.92     1159.25     62.30 o 
  25   5   3        3.61      -32.16     43.93 o 
 -28   6   3      159.88       84.15     50.29 o 
 -26   6   3      949.17     1059.63     72.62 o 
 -24   6   3      198.69      165.19     34.43 o 
 -22   6   3       38.24       26.28     27.48 o 
 -20   6   3      237.93      161.47     28.74 o 
 -18   6   3      521.69      590.08     32.03 o 
 -16   6   3     2134.98     2040.87     49.18 o 
 -14   6   3     2128.60     1976.47     54.37 o 
 -12   6   3     1727.91     1791.64     34.73 o 
 -10   6   3     6056.27     5951.85     57.00 o 
  -8   6   3     6060.08     5994.42     53.37 o 
  -6   6   3     4749.39     4940.98     46.71 o 
  -4   6   3      664.96      684.27     13.45 o 
  -2   6   3     3100.28     3139.45     27.76 o 
   0   6   3     2598.43     2619.75     28.55 o 
   2   6   3     8823.35     9153.11     72.04 o 
   4   6   3       58.34      103.88     10.27 o 
   6   6   3       64.67       47.62     11.09 o 
   8   6   3        5.75        1.84     10.12 o 
  10   6   3     1721.77     1761.17     29.76 o 
  12   6   3      358.04      375.00     21.09 o 
  14   6   3      432.50      483.66     25.90 o 
  16   6   3     1035.46     1079.58     35.70 o 
  18   6   3     1068.85     1105.32     38.49 o 
  20   6   3       41.73       20.32     31.88 o 
  22   6   3      923.95      962.59     46.42 o 
  24   6   3     1208.93     1161.29     54.21 o 
 -27   7   3      666.13      619.42     57.81 o 
 -25   7   3      807.22      848.53     48.72 o 
 -23   7   3      264.02      301.98     35.86 o 
 -21   7   3      909.27      887.91     40.78 o 
 -19   7   3      371.28      386.99     34.24 o 
 -17   7   3     6037.69     5265.66     90.27 o 
 -15   7   3      349.73      565.04     43.41 o 
 -13   7   3     6823.55     6587.31     83.48 o 
 -11   7   3       53.77       51.70     13.10 o 
  -9   7   3     4686.02     4740.68     47.78 o 
  -7   7   3    12065.57    11972.50     91.65 o 
  -5   7   3     8352.52     8511.20     68.36 o 
  -3   7   3      406.36      408.28     11.39 o 
  -1   7   3    10991.31    11740.04     90.07 o 
   1   7   3      555.28      472.16     12.48 o 
   3   7   3     6437.09     6488.12     54.63 o 
   5   7   3       15.08        6.96     10.53 o 
   7   7   3       56.85       59.61     12.55 o 
   9   7   3     2295.71     2232.12     33.82 o 
  11   7   3     3437.26     3315.01     43.85 o 
  13   7   3       41.82       25.61     18.74 o 
  15   7   3      787.12      806.67     34.54 o 
  17   7   3       48.67       31.74     26.60 o 
  19   7   3     1132.76     1143.10     42.63 o 
  21   7   3      813.81      784.70     43.96 o 
  23   7   3      535.67      643.32     44.89 o 
  25   7   3      166.92      208.78     47.32 o 
 -28   8   3     4691.36     4925.36    171.41 o 
 -26   8   3     1166.00     1215.10     59.74 o 
 -24   8   3     7302.87     7589.88    115.54 o 
 -22   8   3      639.96      624.45     49.04 o 
 -20   8   3     2938.60     2893.85     70.36 o 
 -18   8   3     8437.77     7914.05    126.89 o 
 -16   8   3    13663.12    13186.50    203.94 o 
 -14   8   3     3300.55     3325.13     84.11 o 
 -12   8   3     3763.01     3723.95     57.77 o 
 -10   8   3      324.86      360.15     18.51 o 
  -8   8   3    14588.24    14601.05    118.34 o 
  -6   8   3    20319.22    20686.06    156.00 o 
  -4   8   3       99.13      120.24     10.10 o 
  -2   8   3       40.35       58.06      9.79 o 
   0   8   3     8687.72     8606.36     70.22 o 
   2   8   3     9842.04     9621.99     73.40 o 
   4   8   3    14507.36    14322.96    110.26 o 
   6   8   3     4108.56     3996.93     41.14 o 
   8   8   3     2060.10     1966.25     30.79 o 
  10   8   3    17888.23    17190.86    157.54 o 
  12   8   3     4257.98     4093.88     53.67 o 
  14   8   3     5650.43     5777.56     72.15 o 
  16   8   3      448.61      459.94     36.05 o 
  18   8   3      912.24      953.51     53.24 o 
  20   8   3     4951.90     4884.74     86.75 o 
  22   8   3     2233.98     2286.89     65.03 o 
  24   8   3       26.77       43.83     45.17 o 
 -27   9   3     1401.96     1500.08     64.65 o 
 -25   9   3      309.43      300.39     42.62 o 
 -23   9   3      524.81      548.24     43.92 o 
 -21   9   3       13.93      -29.66     34.87 o 
 -19   9   3      866.09      982.12     51.14 o 
 -17   9   3     4001.35     3986.02    125.41 o 
 -15   9   3     1409.37     1472.50     51.85 o 
 -13   9   3      492.72      513.30     29.39 o 
 -11   9   3      981.29      965.59     30.58 o 
  -9   9   3       61.00       44.29     15.65 o 
  -7   9   3    21439.01    20918.96    170.00 o 
  -5   9   3     1261.49     1305.90     25.48 o 
  -3   9   3      243.57      308.42     15.00 o 
  -1   9   3     3741.83     3700.28     44.68 o 
   1   9   3     6080.75     5955.99     58.51 o 
   3   9   3     2842.65     2871.73     37.19 o 
   5   9   3      264.39      237.63     16.39 o 
   7   9   3      653.06      740.64     23.70 o 
   9   9   3     7479.91     7288.70     76.64 o 
  11   9   3      562.79      573.67     28.50 o 
  13   9   3       36.91       47.36     24.49 o 
  15   9   3     2309.05     2356.53     50.92 o 
  17   9   3       33.50       43.68     28.74 o 
  19   9   3      672.86      661.36     44.07 o 
  21   9   3     1516.83     1516.25     62.55 o 
  23   9   3      827.47      932.61     90.94 o 
 -26  10   3     1152.82     1167.39     59.67 o 
 -24  10   3      120.13      102.52     44.35 o 
 -22  10   3      198.03      200.62     46.47 o 
 -20  10   3        2.02      -27.12     39.89 o 
 -18  10   3       92.34       96.52     32.70 o 
 -16  10   3      934.19      984.19     46.82 o 
 -14  10   3     1561.13     1716.38     53.27 o 
 -12  10   3     1375.50     1381.39     35.49 o 
 -10  10   3      768.83      810.20     31.04 o 
  -8  10   3     3242.53     3249.27     52.53 o 
  -6  10   3       59.28       51.11     15.89 o 
  -4  10   3     2450.50     2593.92     40.56 o 
  -2  10   3      439.98      407.07     19.37 o 
   0  10   3     5538.75     5479.49     62.85 o 
   2  10   3     3134.04     3101.34     44.99 o 
   4  10   3       27.20       40.34     18.93 o 
   6  10   3       67.12       47.66     20.39 o 
   8  10   3     3195.42     3058.25     50.49 o 
  10  10   3     1153.42     1110.36     38.15 o 
  12  10   3     1917.38     1854.18     46.51 o 
  14  10   3       56.48      -31.29     32.64 o 
  16  10   3        4.78       28.42     30.40 o 
  18  10   3      218.15      204.18     42.01 o 
  20  10   3       93.64       74.72     42.89 o 
  22  10   3      336.17      326.22     55.62 o 
 -25  11   3     7616.88     7553.48    134.44 o 
 -23  11   3      755.72      844.55     60.20 o 
 -21  11   3       37.86       79.32     43.91 o 
 -19  11   3     3505.98     3336.52     82.28 o 
 -17  11   3     7481.70     7205.86    139.76 o 
 -15  11   3     5121.93     5166.25    155.47 o 
 -13  11   3      542.32      525.24     55.94 o 
 -11  11   3     1901.25     1872.78     47.63 o 
  -9  11   3    12757.19    12633.49    144.87 o 
  -7  11   3      326.44      411.48     23.93 o 
  -5  11   3    11729.97    10929.74    113.67 o 
  -3  11   3       24.23       31.11     18.86 o 
  -1  11   3      389.70      419.07     23.41 o 
   1  11   3     4803.13     4545.59     58.12 o 
   3  11   3    16496.06    16151.19    155.60 o 
   5  11   3     1946.96     2067.30     42.52 o 
   7  11   3      306.18      271.65     25.27 o 
   9  11   3      363.37      414.88     29.90 o 
  11  11   3    11789.09    11432.46    129.94 o 
  13  11   3     4711.54     4688.52     75.31 o 
  15  11   3      206.29      207.33     32.46 o 
  17  11   3     1116.36     1210.75     45.91 o 
  19  11   3     2555.90     2525.04     68.09 o 
  21  11   3      852.70      915.94     50.84 o 
 -24  12   3       73.45       12.07     50.06 o 
 -22  12   3      433.65      432.76     49.23 o 
 -20  12   3     1179.02     1280.93     71.25 o 
 -18  12   3      322.67      377.01     49.00 o 
 -16  12   3     1611.90     1648.68     75.65 o 
 -14  12   3     4672.98     4766.31     97.70 o 
 -12  12   3      268.77      236.91     33.88 o 
 -10  12   3     1729.47     1695.69     46.07 o 
  -8  12   3    10326.72     9778.18    133.42 o 
  -6  12   3     5969.40     6083.54     89.53 o 
  -4  12   3      212.76      242.86     23.79 o 
  -2  12   3      162.48      181.10     23.03 o 
   0  12   3     9276.16     9295.33    101.29 o 
   2  12   3     4826.84     4645.42     68.81 o 
   4  12   3       71.47      124.80     23.82 o 
   6  12   3      751.58      740.28     31.65 o 
   8  12   3     2215.10     2172.58     50.14 o 
  10  12   3      155.37      171.02     30.08 o 
  12  12   3     2242.17     2230.74     53.98 o 
  14  12   3      766.84      820.05     40.99 o 
  16  12   3      124.89       91.89     34.90 o 
  18  12   3      139.69      129.94     44.49 o 
  20  12   3      477.49      519.98     51.90 o 
 -23  13   3        5.31       -0.47     55.54 o 
 -21  13   3     1408.53     1469.54    106.99 o 
 -19  13   3       56.01        1.63     53.04 o 
 -17  13   3        9.96      -48.38     48.38 o 
 -15  13   3      106.37       36.47     43.14 o 
 -13  13   3     2542.97     2598.80     72.92 o 
 -11  13   3      398.09      357.69     37.96 o 
  -9  13   3      648.54      643.99     36.20 o 
  -7  13   3     2489.93     2391.87     64.38 o 
  -5  13   3      149.19      211.50     26.14 o 
  -3  13   3       81.20       66.57     23.37 o 
  -1  13   3     3192.99     3114.08     56.79 o 
   1  13   3      292.60      355.41     27.17 o 
   3  13   3      229.51      265.04     27.75 o 
   5  13   3        9.32      -20.15     23.79 o 
   7  13   3      650.15      693.27     36.35 o 
   9  13   3        1.62       25.81     28.75 o 
  11  13   3      196.80      159.56     32.18 o 
  13  13   3        0.82       -7.81     32.18 o 
  15  13   3      102.40       97.77     35.85 o 
  17  13   3      512.37      600.55     43.53 o 
  19  13   3        2.55      -32.39     44.70 o 
 -20  14   3      974.25      905.78     62.82 o 
 -18  14   3     3337.20     3405.32    112.98 o 
 -16  14   3     2316.91     2375.78    115.89 o 
 -14  14   3      251.06      365.21     46.24 o 
 -12  14   3       87.96      139.82     40.59 o 
 -10  14   3     1027.89     1025.37     72.87 o 
  -8  14   3     1855.52     1978.84     54.05 o 
  -6  14   3     1478.75     1463.70     41.40 o 
  -4  14   3     1507.01     1495.79     41.80 o 
  -2  14   3       26.94       -5.77     25.18 o 
   0  14   3      174.80      110.52     28.05 o 
   2  14   3     3466.30     3475.94     60.22 o 
   4  14   3     7529.23     7439.15     92.40 o 
   6  14   3      713.45      868.81     41.85 o 
   8  14   3      244.61      161.78     33.03 o 
  10  14   3     4015.43     4042.39     74.22 o 
  12  14   3     5914.88     5762.61    119.48 o 
  14  14   3      819.01      871.93     46.56 o 
  16  14   3      562.40      476.56     43.25 o 
  18  14   3     1178.12     1122.34     57.65 o 
 -19  15   3      666.33      560.67     71.69 o 
 -17  15   3     1956.75     1999.34     93.35 o 
 -15  15   3     2178.54     2231.16    100.91 o 
 -13  15   3     1439.41     1550.31     96.47 o 
 -11  15   3       75.01       69.31     38.60 o 
  -9  15   3     5355.55     5408.59     90.92 o 
  -7  15   3     4737.14     4620.41     78.27 o 
  -5  15   3     2792.31     2805.72     57.09 o 
  -3  15   3       36.47       22.19     28.55 o 
  -1  15   3     3194.53     2982.83     61.54 o 
   1  15   3     6194.38     6174.74     89.03 o 
   3  15   3     1396.43     1354.42     43.77 o 
   5  15   3       66.24       94.35     33.42 o 
   7  15   3      399.69      403.75     39.78 o 
   9  15   3      761.78      700.50     41.84 o 
  11  15   3      361.99      296.70     39.65 o 
  13  15   3      297.36      347.41     41.37 o 
  15  15   3      897.06      937.91     49.74 o 
 -18  16   3      464.96      507.89     98.37 o 
 -16  16   3       31.77       -1.92     53.66 o 
 -14  16   3       46.41      -44.64     44.64 o 
 -12  16   3     1416.96     1545.52     61.60 o 
 -10  16   3       29.09      -38.67     38.67 o 
  -8  16   3      303.36      333.44     44.19 o 
  -6  16   3      111.11       30.58     30.99 o 
  -4  16   3       20.72       15.11     30.59 o 
  -2  16   3       11.81       -7.06     31.58 o 
   0  16   3      628.27      707.86     40.36 o 
   2  16   3        0.60      -24.36     32.43 o 
   4  16   3      633.18      689.93     54.70 o 
   6  16   3      244.98      274.11     38.41 o 
   8  16   3        0.92       16.54     36.69 o 
  10  16   3        3.10      -14.28     38.83 o 
  12  16   3     1242.85     1245.91     55.91 o 
  14  16   3        4.49        4.62     42.66 o 
 -15  17   3     2000.19     2008.53    103.18 o 
 -13  17   3       61.02      -48.62     48.62 o 
 -11  17   3     1110.72     1236.25     60.50 o 
  -9  17   3      127.12      134.96     42.08 o 
  -7  17   3     1163.27     1178.61     53.26 o 
  -5  17   3      104.49      107.50     34.73 o 
  -3  17   3      442.98      452.20     40.94 o 
  -1  17   3        9.47       65.51     35.70 o 
   1  17   3      997.93     1022.25     46.58 o 
   3  17   3     2006.19     2014.47     61.15 o 
   5  17   3     1355.07     1434.38     67.87 o 
   7  17   3       32.55       52.21     38.63 o 
   9  17   3      519.10      548.33     45.90 o 
  11  17   3     1253.76     1376.70     58.73 o 
 -12  18   3     1234.52     1286.77     81.96 o 
 -10  18   3     1523.50     1556.28     67.30 o 
  -8  18   3     2725.92     2562.89     71.97 o 
  -6  18   3     2322.53     2304.93     68.44 o 
  -4  18   3      961.34     1069.07     50.03 o 
  -2  18   3      737.17      727.75     55.50 o 
   0  18   3     1967.36     1955.68     58.97 o 
   2  18   3     2642.02     2547.58     70.33 o 
   4  18   3      319.28      385.11     47.30 o 
   6  18   3      121.07      116.29     41.60 o 
   8  18   3        8.89       43.35     42.13 o 
  -7  19   3       90.59       26.30     44.03 o 
  -5  19   3      420.06      409.98     51.09 o 
  -3  19   3       25.38       -8.95     39.63 o 
  -1  19   3      620.02      622.01     51.23 o 
   1  19   3      277.91      230.75     46.89 o 
   3  19   3       66.08        0.09     44.82 o 
 -30   0   4     1471.82     1229.34    167.14 o 
 -28   0   4       74.78     -124.16    124.16 o 
 -26   0   4      222.36      128.35     62.92 o 
 -24   0   4      330.14      306.60     61.18 o 
 -22   0   4     7138.07     6597.38    254.95 o 
 -20   0   4     8472.76     8037.37    189.42 o 
 -18   0   4      908.80      931.01     81.90 o 
 -16   0   4     3768.55     3694.48     89.34 o 
 -14   0   4    44246.31    43674.56    562.75 o 
 -12   0   4    28542.74    27785.71    362.32 o 
 -10   0   4    20080.14    21161.79    278.43 o 
  -8   0   4     1598.36     1846.81     59.11 o 
  -6   0   4    39490.51    39194.35    673.65 o 
  -4   0   4    18763.67    18244.31    250.01 o 
  -2   0   4    16514.03    16612.08    219.90 o 
   0   0   4    13623.27    14716.14    162.88 o 
   2   0   4    49036.72    50847.59    563.67 o 
   4   0   4     5638.55     5230.12     69.83 o 
   6   0   4     6646.14     6172.09     81.54 o 
   8   0   4     1668.24     1531.78     45.60 o 
  10   0   4       63.32       93.79     21.63 o 
  12   0   4      961.61     1023.15     44.79 o 
  14   0   4     2333.61     2228.02     66.63 o 
  16   0   4     8635.12     8367.31    161.44 o 
  18   0   4     3842.54     3772.71     97.57 o 
  20   0   4      111.50      122.14     43.18 o 
  22   0   4       84.24      109.21     47.59 o 
  24   0   4     5594.29     5947.23    259.77 o 
 -29   1   4     1283.67     1276.83    123.62 o 
 -27   1   4     1100.54      987.91     72.56 o 
 -25   1   4     3635.89     3460.30    119.55 o 
 -23   1   4    10917.09     9784.39    281.17 o 
 -21   1   4     3117.92     3148.60     93.33 o 
 -19   1   4     1586.67     1588.52     63.82 o 
 -17   1   4     1354.25     1411.32     44.41 o 
 -15   1   4     2769.01     2767.02     47.77 o 
 -13   1   4     3214.53     3269.53     45.08 o 
 -11   1   4      341.35      395.87     20.85 o 
  -9   1   4     1067.24     1236.21     27.70 o 
  -7   1   4     1016.07      978.41     24.86 o 
  -5   1   4      183.74      216.72     15.06 o 
  -3   1   4     4000.00     3965.58     44.58 o 
  -1   1   4     3556.64     3250.32     35.37 o 
   1   1   4    33045.41    34183.80    274.27 o 
   3   1   4    13746.95    14749.03    132.19 o 
   5   1   4     6767.70     6332.07     58.03 o 
   7   1   4     7366.38     6817.25     61.09 o 
   9   1   4     6029.25     5724.02     55.07 o 
  11   1   4      330.59      265.69     19.25 o 
  13   1   4     9577.65     9580.48    106.99 o 
  15   1   4     3610.96     3326.85     59.81 o 
  17   1   4     1730.75     1673.38     46.83 o 
  19   1   4     4402.62     4226.47     81.01 o 
  21   1   4       12.14        1.39     30.85 o 
  23   1   4      226.07      197.36     40.53 o 
  25   1   4       36.54        1.52     46.42 o 
 -30   2   4     2210.73     2052.53    102.31 o 
 -28   2   4      207.65      221.09     70.20 o 
 -26   2   4       20.55      -47.68     48.61 o 
 -24   2   4     2288.04     2098.78     70.83 o 
 -22   2   4     4638.61     4449.48     83.35 o 
 -20   2   4      391.83      423.32     44.36 o 
 -18   2   4        9.50      -15.16     18.52 o 
 -16   2   4    10612.72    10299.94    112.53 o 
 -14   2   4      908.47      916.25     26.90 o 
 -12   2   4       58.06       50.67     14.47 o 
 -10   2   4     1903.30     2004.14     51.89 o 
  -8   2   4     1769.87     1979.37     28.73 o 
  -6   2   4      190.96      161.14     11.83 o 
  -4   2   4      516.43      521.34     20.71 o 
  -2   2   4     2478.90     2619.02     33.10 o 
   0   2   4     1265.95     1053.62     18.67 o 
   2   2   4     8772.65     9029.22     78.48 o 
   4   2   4     4896.25     5001.68     52.58 o 
   6   2   4     7468.62     7104.25     62.30 o 
   8   2   4     7457.40     7070.56     66.56 o 
  10   2   4        0.75       19.05     14.37 o 
  12   2   4     4161.00     4041.66     51.94 o 
  14   2   4     2248.43     2159.46     44.14 o 
  16   2   4      826.00      719.22     37.87 o 
  18   2   4       91.80      162.46     29.32 o 
  20   2   4       15.04       -8.88     31.23 o 
  22   2   4     1510.38     1417.97     53.52 o 
  24   2   4       28.81       54.03     41.12 o 
 -29   3   4      964.47     1006.57     86.43 o 
 -27   3   4      360.01      295.74     71.01 o 
 -25   3   4     1060.89     1023.62     55.62 o 
 -23   3   4      668.74      626.17     45.31 o 
 -21   3   4     5964.28     5727.50    106.36 o 
 -19   3   4     7445.24     7408.13    100.52 o 
 -17   3   4      175.95      204.70     25.27 o 
 -15   3   4      820.06      987.27     31.74 o 
 -13   3   4    23397.33    22904.90    232.30 o 
 -11   3   4    30042.53    28971.67    285.54 o 
  -9   3   4     5166.33     5286.92     64.28 o 
  -7   3   4     3431.30     3219.47     39.25 o 
  -5   3   4    48554.95    49186.39    400.33 o 
  -3   3   4    33754.76    33603.44    275.66 o 
  -1   3   4     3606.37     3638.19     36.97 o 
   1   3   4     3695.59     3799.88     41.93 o 
   3   3   4     6750.65     6358.57     62.73 o 
   5   3   4     8596.58     8423.00     76.67 o 
   7   3   4     4385.66     4186.01     45.64 o 
   9   3   4     3233.68     3136.46     38.15 o 
  11   3   4     1044.16     1094.91     26.77 o 
  13   3   4      454.13      427.13     25.05 o 
  15   3   4     3175.34     3055.52     54.49 o 
  17   3   4     5157.42     5000.87     70.15 o 
  19   3   4     1437.42     1398.49     45.74 o 
  21   3   4      183.64      120.06     36.98 o 
  23   3   4     1078.15     1108.41     52.30 o 
  25   3   4     3992.16     4296.27    152.06 o 
 -28   4   4      731.95      708.21     57.92 o 
 -26   4   4      157.12      122.50     43.19 o 
 -24   4   4     4305.03     4031.03     92.89 o 
 -22   4   4    14305.43    13970.89    202.43 o 
 -20   4   4     1550.94     1521.16     73.22 o 
 -18   4   4      946.26      900.38     37.06 o 
 -16   4   4     3733.60     3832.84     69.87 o 
 -14   4   4    14517.43    14067.47    164.78 o 
 -12   4   4      817.06      801.49     27.00 o 
 -10   4   4      174.26      232.98     15.07 o 
  -8   4   4     1490.16     1742.10     31.66 o 
  -6   4   4     6264.77     6917.19     69.01 o 
  -4   4   4     1432.24     1431.40     24.30 o 
  -2   4   4     4469.51     4247.15     44.36 o 
   0   4   4     9080.46     9111.55     77.67 o 
   2   4   4       67.90       60.08     11.71 o 
   4   4   4     4140.64     4207.12     45.85 o 
   6   4   4    14281.10    13777.72    113.49 o 
   8   4   4    10996.42    10657.61     94.08 o 
  10   4   4      187.61      170.26     16.87 o 
  12   4   4     2881.53     2831.97     44.65 o 
  14   4   4     7137.21     6974.45     95.94 o 
  16   4   4     3261.05     3147.85     55.15 o 
  18   4   4       22.64       36.13     27.92 o 
  20   4   4       63.67       59.59     33.29 o 
  22   4   4     1130.59     1156.76     52.40 o 
  24   4   4      369.50      455.31     54.11 o 
 -29   5   4     1714.09     1658.55     71.66 o 
 -27   5   4     1062.66     1038.34     60.06 o 
 -25   5   4     1077.22     1087.26     57.27 o 
 -23   5   4     2358.05     2262.60     84.15 o 
 -21   5   4     1432.25     1437.34     78.90 o 
 -19   5   4      431.74      469.41     41.03 o 
 -17   5   4      846.41      835.30     39.96 o 
 -15   5   4     1554.96     1529.03     39.82 o 
 -13   5   4       58.68       77.24     19.73 o 
 -11   5   4     1018.72     1041.71     29.86 o 
  -9   5   4       24.47       23.87     11.20 o 
  -7   5   4      364.75      351.07     13.63 o 
  -5   5   4      560.40      552.33     17.11 o 
  -3   5   4       20.04       34.91      9.38 o 
  -1   5   4     1552.26     1473.48     25.18 o 
   1   5   4      724.33      664.23     18.20 o 
   3   5   4     2553.64     2633.26     37.70 o 
   5   5   4     3309.00     3357.94     41.44 o 
   7   5   4     3438.00     3327.00     39.70 o 
   9   5   4      219.00      173.19     16.67 o 
  11   5   4      272.83      304.52     21.47 o 
  13   5   4     5488.81     5289.72     63.91 o 
  15   5   4     1209.73     1143.41     34.53 o 
  17   5   4      682.16      673.17     43.70 o 
  19   5   4        1.81        8.42     31.56 o 
  21   5   4     1261.09     1209.20     48.82 o 
  23   5   4       12.24        1.26     39.22 o 
 -28   6   4       30.03       62.73     49.11 o 
 -26   6   4      242.58      220.36     50.37 o 
 -24   6   4      313.29      319.30     43.77 o 
 -22   6   4     1517.42     1415.37     52.26 o 
 -20   6   4     5477.81     5403.39    124.36 o 
 -18   6   4     6488.50     6361.07    122.96 o 
 -16   6   4     1656.21     1515.39     54.94 o 
 -14   6   4     5906.03     6188.72    100.96 o 
 -12   6   4    26469.78    26276.15    280.15 o 
 -10   6   4    12857.64    13330.96    135.12 o 
  -8   6   4     1211.25     1326.01     29.72 o 
  -6   6   4     9653.97     9458.74     74.65 o 
  -4   6   4    27725.57    27755.58    197.84 o 
  -2   6   4    13655.97    14136.82    110.33 o 
   0   6   4      257.47      294.03     16.99 o 
   2   6   4     4263.02     4254.06     48.77 o 
   4   6   4     8802.52     8716.31     80.93 o 
   6   6   4     3002.02     2806.91     36.27 o 
   8   6   4     2242.99     2301.92     33.43 o 
  10   6   4       43.97       44.99     16.57 o 
  12   6   4       69.05       56.75     20.28 o 
  14   6   4      307.97      295.07     25.63 o 
  16   6   4     5030.47     5003.21     71.98 o 
  18   6   4     2542.12     2426.01     56.87 o 
  20   6   4      359.66      429.64     39.56 o 
  22   6   4      520.65      547.30     45.18 o 
  24   6   4     3778.77     3823.77    100.09 o 
 -27   7   4       34.90       29.29     49.39 o 
 -25   7   4     4899.00     4734.13    114.47 o 
 -23   7   4     5428.14     5231.54    107.75 o 
 -21   7   4     6331.12     6182.85    131.79 o 
 -19   7   4       23.37       45.88     36.70 o 
 -17   7   4     3162.98     3022.13     97.04 o 
 -15   7   4     6084.06     6001.33     91.06 o 
 -13   7   4     5663.69     5904.92     87.90 o 
 -11   7   4      275.17      339.32     19.19 o 
  -9   7   4       26.95       27.06     12.42 o 
  -7   7   4      158.78      166.96     13.90 o 
  -5   7   4     3484.06     3593.32     35.45 o 
  -3   7   4     5098.53     4791.32     43.60 o 
  -1   7   4    11255.01    11010.02     96.19 o 
   1   7   4     2751.94     2660.03     34.17 o 
   3   7   4      293.26      278.32     15.74 o 
   5   7   4    16266.59    16110.48    130.20 o 
   7   7   4    14080.17    13411.59    118.75 o 
   9   7   4     2852.40     2644.37     39.37 o 
  11   7   4      391.04      395.64     23.62 o 
  13   7   4     7825.04     7741.32     88.44 o 
  15   7   4     5790.32     5582.28     76.23 o 
  17   7   4      268.13      264.93     31.97 o 
  19   7   4       72.48       77.57     34.04 o 
  21   7   4     1493.11     1514.47     55.16 o 
  23   7   4      423.34      402.62     46.08 o 
 -26   8   4       72.72       50.02     53.70 o 
 -24   8   4      517.94      477.19     52.83 o 
 -22   8   4      205.50      167.62     41.60 o 
 -20   8   4       38.10       53.60     33.89 o 
 -18   8   4      791.73      821.98     52.18 o 
 -16   8   4       34.39       30.05     33.99 o 
 -14   8   4      109.58      102.39     25.24 o 
 -12   8   4     3871.37     3654.27     56.59 o 
 -10   8   4     1646.32     1630.39     35.33 o 
  -8   8   4     1094.84     1011.53     24.06 o 
  -6   8   4     1785.17     1652.02     28.36 o 
  -4   8   4     2988.58     2976.14     32.68 o 
  -2   8   4        0.03       14.33     11.59 o 
   0   8   4     4880.26     4762.96     48.55 o 
   2   8   4      892.42      955.38     22.54 o 
   4   8   4        2.33        8.32     14.32 o 
   6   8   4     2278.84     2237.65     36.23 o 
   8   8   4      479.89      447.17     22.39 o 
  10   8   4       63.81       58.09     22.07 o 
  12   8   4      717.36      692.69     31.22 o 
  14   8   4      911.39      781.21     38.53 o 
  16   8   4       79.92      102.97     30.86 o 
  18   8   4      454.72      427.08     39.42 o 
  20   8   4      395.99      456.41     45.67 o 
  22   8   4      107.39      108.07     43.40 o 
 -27   9   4       35.29       66.21     54.89 o 
 -25   9   4       14.82       14.58     47.58 o 
 -23   9   4      546.91      550.55     54.35 o 
 -21   9   4     2722.62     2630.71     77.58 o 
 -19   9   4     3860.54     3731.63    117.76 o 
 -17   9   4      515.11      505.76     45.09 o 
 -15   9   4     1759.14     1695.78     54.76 o 
 -13   9   4     8364.98     8665.99    120.99 o 
 -11   9   4    14706.97    14212.31    164.99 o 
  -9   9   4     1974.39     2029.14     40.08 o 
  -7   9   4     3623.43     3526.36     46.37 o 
  -5   9   4    12834.85    12660.76    109.98 o 
  -3   9   4    14955.55    15008.31    117.75 o 
  -1   9   4      378.83      396.11     22.56 o 
   1   9   4     1650.67     1647.63     29.90 o 
   3   9   4     3223.32     3119.40     42.29 o 
   5   9   4     2353.96     2287.09     34.34 o 
   7   9   4      904.95      950.10     29.41 o 
   9   9   4      403.03      455.04     35.91 o 
  11   9   4        5.30       11.89     25.06 o 
  13   9   4      169.38      154.07     29.64 o 
  15   9   4      799.54      787.04     42.96 o 
  17   9   4     2647.82     2697.26     84.85 o 
  19   9   4      803.51      724.28     57.94 o 
  21   9   4       23.34       13.96     46.81 o 
 -26  10   4      617.29      672.88     69.14 o 
 -24  10   4     4833.31     4707.63    126.97 o 
 -22  10   4     5906.57     5860.82    124.36 o 
 -20  10   4     2560.72     2702.84     88.69 o 
 -18  10   4      697.35      734.16     52.33 o 
 -16  10   4     4304.45     4326.57     97.90 o 
 -14  10   4     4741.28     4627.79     94.20 o 
 -12  10   4     2544.21     2584.73     64.33 o 
 -10  10   4       65.64       51.03     20.20 o 
  -8  10   4      472.32      451.27     23.57 o 
  -6  10   4     1417.48     1433.82     32.84 o 
  -4  10   4     6039.89     5991.94     65.66 o 
  -2  10   4     3968.07     3939.22     54.65 o 
   0  10   4     4131.38     4153.87     57.65 o 
   2  10   4      150.01      165.23     20.89 o 
   4  10   4     4280.45     4071.24     56.08 o 
   6  10   4    10183.13    10024.38    108.58 o 
   8  10   4     8692.96     8627.65     98.92 o 
  10  10   4      189.81      235.69     29.81 o 
  12  10   4     3387.28     3178.74     68.73 o 
  14  10   4     4704.04     4611.80     86.02 o 
  16  10   4     2408.21     2486.75     71.75 o 
  18  10   4      155.12       76.04     43.40 o 
  20  10   4      267.60      224.27     50.29 o 
 -25  11   4       25.82      -16.17     72.80 o 
 -23  11   4      459.00      472.72     56.27 o 
 -21  11   4       25.24      -60.10     60.10 o 
 -19  11   4      315.61      256.30     58.41 o 
 -17  11   4      393.20      304.51     69.16 o 
 -15  11   4      440.59      407.35     53.34 o 
 -13  11   4      867.14      942.58     50.71 o 
 -11  11   4     1027.73     1063.21     48.67 o 
  -9  11   4      518.37      535.88     32.14 o 
  -7  11   4      582.50      557.44     29.07 o 
  -5  11   4     3190.41     3188.99     55.54 o 
  -3  11   4     1163.81     1159.59     32.61 o 
  -1  11   4      135.64      137.99     22.44 o 
   1  11   4     1898.16     1874.44     40.40 o 
   3  11   4      387.23      438.43     26.98 o 
   5  11   4       17.84      -22.31     22.31 o 
   7  11   4       43.44       48.76     23.99 o 
   9  11   4      133.52      122.12     25.88 o 
  11  11   4       81.14       39.78     33.25 o 
  13  11   4      944.05      883.24     49.94 o 
  15  11   4        3.17       47.75     40.91 o 
  17  11   4      248.72      316.62     54.22 o 
  19  11   4      934.94      944.24     54.44 o 
 -24  12   4      138.20      144.10     52.29 o 
 -22  12   4      530.33      527.17     67.67 o 
 -20  12   4      580.44      614.26     64.98 o 
 -18  12   4      950.09      890.40     80.83 o 
 -16  12   4      735.84      801.39     65.39 o 
 -14  12   4     2926.83     3089.35     99.27 o 
 -12  12   4     4467.08     4577.73    105.46 o 
 -10  12   4     5045.00     5012.78     92.12 o 
  -8  12   4        3.89       15.41     25.48 o 
  -6  12   4     4261.65     4248.64     67.37 o 
  -4  12   4     3631.44     3699.11     58.43 o 
  -2  12   4     3173.16     3310.08     56.90 o 
   0  12   4      461.09      528.02     28.83 o 
   2  12   4     3523.27     3321.05     56.15 o 
   4  12   4     1449.11     1464.97     39.75 o 
   6  12   4      738.51      750.58     37.53 o 
   8  12   4      129.67      118.18     29.38 o 
  10  12   4        6.43       -2.41     29.33 o 
  12  12   4       15.35       41.46     36.21 o 
  14  12   4      279.22      336.21     42.83 o 
  16  12   4     1244.59     1206.71     55.94 o 
  18  12   4      198.22      170.21     48.55 o 
 -21  13   4     3349.40     3342.76    201.10 o 
 -19  13   4       77.28       24.53     68.90 o 
 -17  13   4      511.75      452.21     63.07 o 
 -15  13   4     3989.58     3896.50    115.65 o 
 -13  13   4     4969.65     5009.26    140.38 o 
 -11  13   4      312.01      316.98     42.69 o 
  -9  13   4       75.98       83.21     32.23 o 
  -7  13   4      459.10      473.70     33.42 o 
  -5  13   4     1094.15     1086.52     40.26 o 
  -3  13   4     2489.45     2410.77     49.67 o 
  -1  13   4     4528.17     4570.32     71.36 o 
   1  13   4     2028.87     2132.29     45.52 o 
   3  13   4     2066.24     1917.28     46.38 o 
   5  13   4     4437.45     4574.58     73.31 o 
   7  13   4     5650.45     5765.24     81.75 o 
   9  13   4     1463.84     1566.17     49.11 o 
  11  13   4      252.99      224.64     34.54 o 
  13  13   4     2117.64     1929.83     61.39 o 
  15  13   4     2691.39     2672.49     77.89 o 
  17  13   4     1215.83     1292.19     63.26 o 
 -20  14   4      717.84      819.30     92.82 o 
 -18  14   4       56.55       28.08     57.55 o 
 -16  14   4      231.73      338.66     67.72 o 
 -14  14   4      753.56      641.12     60.51 o 
 -12  14   4     3588.84     3497.76     98.61 o 
 -10  14   4      252.05      260.99     37.29 o 
  -8  14   4       33.79       35.46     30.82 o 
  -6  14   4     2705.67     2721.25     61.39 o 
  -4  14   4     3976.80     4001.34     72.51 o 
  -2  14   4       24.03       45.54     29.21 o 
   0  14   4        6.66      -20.69     28.96 o 
   2  14   4     1118.20     1129.94     41.15 o 
   4  14   4      699.14      722.00     49.21 o 
   6  14   4      131.73      108.03     31.80 o 
   8  14   4      106.65      109.09     34.07 o 
  10  14   4      113.15       87.31     35.71 o 
  12  14   4        7.68       17.57     41.15 o 
  14  14   4       93.61       68.84     43.73 o 
  16  14   4      566.98      552.86     52.38 o 
 -19  15   4     1610.06     1654.43     93.96 o 
 -17  15   4      153.51      191.80     69.76 o 
 -15  15   4       14.18      -55.95     55.95 o 
 -13  15   4     1778.06     1850.33     81.52 o 
 -11  15   4     4085.73     4365.75    116.28 o 
  -9  15   4       16.07      -35.46     35.46 o 
  -7  15   4      336.26      372.79     37.51 o 
  -5  15   4     1644.46     1636.80     50.74 o 
  -3  15   4     2324.17     2407.89     61.34 o 
  -1  15   4       11.43       39.69     31.38 o 
   1  15   4      354.36      320.61     35.67 o 
   3  15   4      467.39      525.51     36.51 o 
   5  15   4      565.21      624.81     43.65 o 
   7  15   4       49.14       62.99     35.13 o 
   9  15   4       49.41       39.41     36.21 o 
  11  15   4      423.49      471.43     43.52 o 
  13  15   4      193.19      189.53     47.17 o 
 -16  16   4      692.29      558.00     82.96 o 
 -14  16   4     1089.96     1290.15    130.19 o 
 -12  16   4      697.79      770.16     67.95 o 
 -10  16   4     1221.87     1314.60     68.19 o 
  -8  16   4      281.03      258.08     43.18 o 
  -6  16   4       36.13       47.54     35.11 o 
  -4  16   4     1658.56     1677.99     58.60 o 
  -2  16   4     2148.38     2290.47     58.44 o 
   0  16   4     1947.75     2111.39     57.01 o 
   2  16   4        3.79        9.89     35.81 o 
   4  16   4     1806.48     1657.18     70.79 o 
   6  16   4     3201.00     3399.94     73.93 o 
   8  16   4     2109.28     2128.31     65.33 o 
  10  16   4      176.37      227.21     41.64 o 
  12  16   4      906.73      751.25     54.98 o 
 -13  17   4     3166.59     2997.29    104.57 o 
 -11  17   4      571.41      715.05     61.41 o 
  -9  17   4      212.25      258.00     49.17 o 
  -7  17   4     1336.21     1383.80     73.14 o 
  -5  17   4     1763.53     1678.91     63.71 o 
  -3  17   4      285.77      307.29     43.51 o 
  -1  17   4      611.64      637.56     44.49 o 
   1  17   4       83.30      110.84     39.27 o 
   3  17   4     2020.94     2053.11     64.75 o 
   5  17   4       18.92       -8.25     41.18 o 
   7  17   4      312.32      336.81     44.35 o 
   9  17   4      132.59      173.28     43.60 o 
 -10  18   4      546.99      573.46     91.14 o 
  -8  18   4      526.53      593.38     56.14 o 
  -6  18   4     1528.07     1513.54     63.25 o 
  -4  18   4      122.90      106.54     43.42 o 
  -2  18   4      983.70     1169.71     57.07 o 
   0  18   4      977.48     1052.93     51.84 o 
   2  18   4       26.23       31.26     43.22 o 
   4  18   4       44.48       27.50     44.34 o 
   6  18   4      318.08      299.35     49.49 o 
 -29   1   5     1521.42     1409.14    123.61 o 
 -27   1   5     2974.71     2767.55    135.95 o 
 -25   1   5     1311.06     1301.69     87.39 o 
 -23   1   5       26.26       61.22     37.93 o 
 -21   1   5     1689.08     1667.27     68.45 o 
 -19   1   5     6501.08     6534.27    121.15 o 
 -17   1   5     3305.51     3475.96     70.76 o 
 -15   1   5     1819.09     1789.54     55.29 o 
 -13   1   5        6.81       32.90     17.62 o 
 -11   1   5     6471.29     6571.87     94.33 o 
  -9   1   5    13762.87    13679.46    155.35 o 
  -7   1   5     6692.87     6560.12     91.92 o 
  -5   1   5     1475.81     1520.41     25.04 o 
  -3   1   5     3738.51     3821.11     44.78 o 
  -1   1   5     9677.05     9457.48     83.71 o 
   1   1   5     8789.52     8480.12     80.09 o 
   3   1   5     3819.44     3869.02     46.41 o 
   5   1   5       81.43       91.38     15.59 o 
   7   1   5     2217.12     2178.66     31.90 o 
   9   1   5     4122.92     3963.69     51.34 o 
  11   1   5     5079.65     4722.70     64.76 o 
  13   1   5      651.00      615.89     31.83 o 
  15   1   5      350.31      310.00     30.94 o 
  17   1   5     1680.83     1653.85     50.32 o 
  19   1   5     1457.17     1378.79     51.14 o 
  21   1   5      319.12      275.23     39.24 o 
  23   1   5       88.34       95.25     43.42 o 
 -28   2   5     2796.17     2493.08    103.03 o 
 -26   2   5     4811.03     4361.93    123.39 o 
 -24   2   5      346.89      266.96     48.94 o 
 -22   2   5      631.54      593.31     44.86 o 
 -20   2   5     6316.02     6196.50    109.86 o 
 -18   2   5    10428.67     9935.75    165.37 o 
 -16   2   5     2935.45     3052.06     61.57 o 
 -14   2   5      642.53      663.69     34.15 o 
 -12   2   5     7238.94     7137.05    101.42 o 
 -10   2   5    11124.82    11139.64    121.46 o 
  -8   2   5     9505.77     9704.87    115.80 o 
  -6   2   5     2111.15     1983.10     34.87 o 
  -4   2   5      251.95      277.60     13.50 o 
  -2   2   5     3884.31     3926.88     44.75 o 
   0   2   5    10104.20    10076.48     85.94 o 
   2   2   5    12764.74    12370.49    110.56 o 
   4   2   5      424.72      338.84     17.81 o 
   6   2   5      645.76      683.89     23.03 o 
   8   2   5     6155.41     5982.62     61.86 o 
  10   2   5     4886.45     4664.99     54.17 o 
  12   2   5     3290.79     3200.79     53.22 o 
  14   2   5      164.05      131.26     29.86 o 
  16   2   5      852.71      826.87     47.50 o 
  18   2   5     3095.74     2992.57     72.93 o 
  20   2   5     1259.66     1269.65     65.58 o 
  22   2   5      840.10      833.64     51.26 o 
 -29   3   5      350.47      272.99     64.58 o 
 -27   3   5       88.00       70.58     59.80 o 
 -25   3   5      173.40       80.56     51.69 o 
 -23   3   5       99.19       70.05     48.71 o 
 -21   3   5       13.46       10.65     32.03 o 
 -19   3   5      113.79      127.21     27.59 o 
 -17   3   5      509.48      551.93     39.66 o 
 -15   3   5       57.10       59.81     19.55 o 
 -13   3   5       38.34       54.04     14.65 o 
 -11   3   5      269.18      276.01     20.82 o 
  -9   3   5     4494.43     4613.66     61.08 o 
  -7   3   5      232.72      278.94     15.95 o 
  -5   3   5      207.32      253.25     13.11 o 
  -3   3   5       23.07       38.02     12.69 o 
  -1   3   5     1710.06     1712.88     26.33 o 
   1   3   5      334.37      375.37     16.91 o 
   3   3   5      283.49      311.07     17.16 o 
   5   3   5       41.99       47.76     14.84 o 
   7   3   5      577.09      569.86     20.73 o 
   9   3   5       26.47       28.63     17.62 o 
  11   3   5       31.27       20.07     19.74 o 
  13   3   5      220.76      195.02     26.29 o 
  15   3   5        0.08       13.99     27.13 o 
  17   3   5      127.15      141.15     32.12 o 
  19   3   5       10.00       -8.12     37.03 o 
  21   3   5      136.41      121.21     41.15 o 
  23   3   5       10.38       20.84     42.46 o 
 -28   4   5     1677.13     1732.22    107.83 o 
 -26   4   5      206.19      122.33     54.22 o 
 -24   4   5     1043.95      942.48     51.87 o 
 -22   4   5       28.18       10.65     33.07 o 
 -20   4   5     2055.05     2040.20     81.74 o 
 -18   4   5     3128.70     3224.13     78.36 o 
 -16   4   5     7829.87     7582.71    109.74 o 
 -14   4   5        7.39       18.42     19.87 o 
 -12   4   5     1611.72     1581.09     37.98 o 
 -10   4   5     6836.21     6903.43     89.46 o 
  -8   4   5     6286.27     6330.30     70.60 o 
  -6   4   5     2536.16     2648.00     34.16 o 
  -4   4   5      643.17      685.68     19.08 o 
  -2   4   5     2521.34     2445.82     34.22 o 
   0   4   5     7097.95     7212.20     74.46 o 
   2   4   5     4362.53     4244.25     50.13 o 
   4   4   5       12.39       39.07     14.56 o 
   6   4   5      141.34      108.86     16.93 o 
   8   4   5     2746.25     2726.33     39.69 o 
  10   4   5     4254.53     4049.04     66.04 o 
  12   4   5       24.31       14.66     21.49 o 
  14   4   5      855.78      860.92     35.93 o 
  16   4   5      202.12      213.18     30.31 o 
  18   4   5     1555.42     1536.43     46.67 o 
  20   4   5      854.41      908.69     49.33 o 
  22   4   5      649.77      637.09     49.13 o 
 -27   5   5     6246.61     5969.63    121.61 o 
 -25   5   5      495.70      385.38     46.73 o 
 -23   5   5        4.61      -23.26     51.83 o 
 -21   5   5     4154.60     4032.58    141.28 o 
 -19   5   5     8186.10     8258.42    143.60 o 
 -17   5   5     2044.70     2153.71     55.36 o 
 -15   5   5     3210.86     3166.99     71.27 o 
 -13   5   5     1352.40     1315.58     41.21 o 
 -11   5   5     6391.48     6498.26     93.06 o 
  -9   5   5     5108.83     5001.74     68.66 o 
  -7   5   5    13704.37    13880.48    128.67 o 
  -5   5   5      885.15      933.32     30.20 o 
  -3   5   5     2357.01     2515.62     37.16 o 
  -1   5   5     5708.05     5353.72     55.66 o 
   1   5   5    18214.74    17685.77    152.82 o 
   3   5   5     5285.67     5094.29     55.63 o 
   5   5   5       39.52       21.31     15.33 o 
   7   5   5     3160.87     2978.95     43.14 o 
   9   5   5     7686.75     7284.42     76.38 o 
  11   5   5     5856.03     5690.23     73.09 o 
  13   5   5      287.38      260.73     26.38 o 
  15   5   5      744.66      691.77     35.05 o 
  17   5   5     1239.69     1201.84     43.45 o 
  19   5   5     2319.37     2346.84     62.66 o 
  21   5   5      181.67      125.93     41.56 o 
  23   5   5      102.11      117.29    152.48 o 
 -28   6   5      194.51       84.19     50.96 o 
 -26   6   5      919.77      795.89     59.94 o 
 -24   6   5        1.02      -36.74     36.74 o 
 -22   6   5        7.18       18.80     36.88 o 
 -20   6   5     1538.14     1476.52     56.08 o 
 -18   6   5     1440.53     1476.26     74.32 o 
 -16   6   5      409.23      413.62     37.18 o 
 -14   6   5      403.99      418.83     31.48 o 
 -12   6   5      754.05      734.30     35.93 o 
 -10   6   5     6893.20     6569.25    102.94 o 
  -8   6   5      730.01      698.56     29.44 o 
  -6   6   5      430.16      467.67     18.04 o 
  -4   6   5      654.52      710.42     22.17 o 
  -2   6   5     2675.86     2638.63     41.33 o 
   0   6   5      281.54      290.68     17.88 o 
   2   6   5     1940.81     2021.02     37.32 o 
   4   6   5      847.71      921.94     24.88 o 
   6   6   5       48.30       44.00     16.54 o 
   8   6   5       13.84       25.67     18.46 o 
  10   6   5     1235.34     1264.67     34.05 o 
  12   6   5      328.15      361.59     26.99 o 
  14   6   5      604.64      612.53     32.05 o 
  16   6   5        3.43       16.29     29.00 o 
  18   6   5     1767.41     1766.52     53.80 o 
  20   6   5        9.61       50.54     37.75 o 
  22   6   5      462.16      443.31     48.75 o 
 -27   7   5     1121.78     1032.11     65.95 o 
 -25   7   5      214.77      115.03     46.19 o 
 -23   7   5      294.24      335.67     51.67 o 
 -21   7   5       31.27       15.99     39.98 o 
 -19   7   5     3111.68     3180.23     86.86 o 
 -17   7   5     4208.74     3945.12     91.09 o 
 -15   7   5       23.57       24.27     24.65 o 
 -13   7   5      823.01      771.67     46.96 o 
 -11   7   5     5056.48     5027.65     85.39 o 
  -9   7   5     2342.59     2271.13     46.75 o 
  -7   7   5     3878.78     3889.80     50.21 o 
  -5   7   5      372.50      447.73     16.85 o 
  -3   7   5     4217.11     4161.47     49.86 o 
  -1   7   5     3665.00     3841.69     48.79 o 
   1   7   5       65.83       34.60     16.28 o 
   3   7   5      628.97      637.90     22.63 o 
   5   7   5       40.24       48.40     17.22 o 
   7   7   5       51.02       70.18     18.50 o 
   9   7   5     1766.36     1753.80     35.40 o 
  11   7   5     1517.79     1517.97     37.56 o 
  13   7   5        6.78       12.16     24.84 o 
  15   7   5      391.72      429.89     32.82 o 
  17   7   5      723.34      729.42     55.87 o 
  19   7   5      745.66      675.87     45.40 o 
  21   7   5      425.95      409.51     45.59 o 
 -26   8   5      645.95      586.25     63.22 o 
 -24   8   5     1276.02     1259.28     85.03 o 
 -22   8   5     1303.94     1224.13     91.84 o 
 -20   8   5     4950.89     4961.48    114.06 o 
 -18   8   5     5004.34     4868.76    136.29 o 
 -16   8   5     4230.77     4083.07    106.94 o 
 -14   8   5      507.56      507.02     45.14 o 
 -12   8   5     3775.15     3799.27     84.53 o 
 -10   8   5     1003.80     1106.11     43.99 o 
  -8   8   5     8599.44     8815.27    113.40 o 
  -6   8   5     6831.64     6983.38     72.29 o 
  -4   8   5     1068.63     1100.34     24.36 o 
  -2   8   5     1351.49     1344.29     30.51 o 
   0   8   5    11360.68    11264.75     98.40 o 
   2   8   5     4254.48     4231.17     52.17 o 
   4   8   5     3016.76     3140.02     45.28 o 
   6   8   5      698.44      691.99     24.35 o 
   8   8   5     4852.78     4758.13     56.42 o 
  10   8   5    10192.78    10206.59     99.09 o 
  12   8   5      286.26      305.56     29.93 o 
  14   8   5       16.65       14.60     27.65 o 
  16   8   5     1297.61     1293.24     46.75 o 
  18   8   5      665.48      660.00     44.87 o 
  20   8   5     1940.29     1862.29     64.64 o 
 -25   9   5     1029.05     1117.21     78.75 o 
 -23   9   5      923.41      968.12     73.94 o 
 -21   9   5       98.53       79.65     59.68 o 
 -19   9   5     1685.63     1715.06     78.02 o 
 -17   9   5     3056.95     2684.71    111.88 o 
 -15   9   5      413.93      481.04     52.48 o 
 -13   9   5       50.86       58.68     38.33 o 
 -11   9   5     4857.99     5000.25     90.25 o 
  -9   9   5      677.64      760.10     41.76 o 
  -7   9   5     8362.35     8200.83     98.39 o 
  -5   9   5      307.35      296.01     22.65 o 
  -3   9   5     1713.85     1770.59     34.32 o 
  -1   9   5     3671.88     3589.29     53.52 o 
   1   9   5     1221.73     1236.16     34.18 o 
   3   9   5      118.01      109.70     22.08 o 
   5   9   5        0.55       -7.93     21.57 o 
   7   9   5       73.11       79.49     24.70 o 
   9   9   5     3431.11     3410.31     58.29 o 
  11   9   5      141.49       92.47     29.37 o 
  13   9   5       83.16       84.99     32.82 o 
  15   9   5     1121.85     1069.79     52.23 o 
  17   9   5      282.89      337.27     43.89 o 
  19   9   5      605.20      713.30     63.41 o 
 -24  10   5       32.74       28.46     73.06 o 
 -22  10   5      235.70      187.73     57.12 o 
 -20  10   5        6.32       14.27     47.74 o 
 -18  10   5      102.72       57.36     58.77 o 
 -16  10   5     2031.22     1950.26     93.81 o 
 -14  10   5     1115.59     1130.52     60.34 o 
 -12  10   5        5.20      -13.14     33.83 o 
 -10  10   5     2952.04     3091.24     83.22 o 
  -8  10   5     3851.42     3978.05     73.35 o 
  -6  10   5     1159.86     1107.65     33.16 o 
  -4  10   5      747.99      721.59     28.71 o 
  -2  10   5      652.02      740.62     30.24 o 
   0  10   5     2758.41     2738.70     52.55 o 
   2  10   5       78.17       94.22     24.79 o 
   4  10   5      148.99      118.21     27.18 o 
   6  10   5        4.97      -26.16     27.40 o 
   8  10   5     1854.88     1637.27     47.87 o 
  10  10   5     1822.81     1817.61     49.25 o 
  12  10   5     1588.31     1501.24     51.86 o 
  14  10   5        2.38       72.48     39.85 o 
  16  10   5       30.19       48.21     45.30 o 
  18  10   5      179.01      189.42     46.44 o 
 -23  11   5     1159.05     1067.61     89.25 o 
 -21  11   5     1293.21     1359.14     91.84 o 
 -19  11   5     4494.93     4533.62    193.75 o 
 -17  11   5     1859.74     1741.27    121.77 o 
 -15  11   5      273.30      300.31     76.47 o 
 -13  11   5      246.09      260.02     71.45 o 
 -11  11   5     2844.94     2893.97     80.82 o 
  -9  11   5     5247.50     5471.18    108.59 o 
  -7  11   5      140.38      125.61     33.98 o 
  -5  11   5     3657.03     3742.41     71.70 o 
  -3  11   5     1397.43     1291.62     41.59 o 
  -1  11   5      826.52      968.20     36.68 o 
   1  11   5     7497.25     7494.60     95.99 o 
   3  11   5     6535.74     6608.63     89.98 o 
   5  11   5      484.60      463.53     32.94 o 
   7  11   5     1381.57     1345.42     42.91 o 
   9  11   5     2602.12     2689.07     65.56 o 
  11  11   5     3792.79     3827.58     89.90 o 
  13  11   5      276.24      316.44     46.50 o 
  15  11   5      486.05      491.17     56.37 o 
  17  11   5     1221.30     1234.50     63.23 o 
 -22  12   5      118.67      112.37     69.11 o 
 -20  12   5     2394.13     2451.40    211.13 o 
 -18  12   5      767.62      525.94     96.56 o 
 -16  12   5     1522.05     1635.38    141.20 o 
 -14  12   5      844.07     1038.20     88.30 o 
 -12  12   5     1496.70     1591.83     70.33 o 
 -10  12   5     4622.09     4532.93     94.43 o 
  -8  12   5     5364.40     5478.95    100.48 o 
  -6  12   5       28.78        1.89     27.57 o 
  -4  12   5      342.66      301.83     37.94 o 
  -2  12   5     2623.63     2563.49     58.76 o 
   0  12   5     3548.56     3572.53     69.54 o 
   2  12   5      145.33      171.14     36.87 o 
   4  12   5       94.93       60.85     31.53 o 
   6  12   5       36.08       18.78     31.69 o 
   8  12   5     1042.43     1057.56     57.90 o 
  10  12   5       41.72       45.03     37.57 o 
  12  12   5     2265.20     2311.85     66.81 o 
  14  12   5      103.27       81.72     43.40 o 
  16  12   5       34.52       50.08     47.41 o 
 -21  13   5      358.55      105.56    175.94 o 
 -19  13   5      198.90      181.80    170.08 o 
 -17  13   5      536.22      357.82    143.68 o 
 -15  13   5      280.10      261.47     77.35 o 
 -13  13   5      367.44      299.60     70.26 o 
 -11  13   5      252.16      279.42     45.59 o 
  -9  13   5     1175.06     1137.77     64.99 o 
  -7  13   5      270.99      335.96     38.11 o 
  -5  13   5      320.40      399.98     37.41 o 
  -3  13   5       16.89      -17.76     29.59 o 
  -1  13   5     1495.04     1541.74     46.00 o 
   1  13   5      645.82      693.46     42.29 o 
   3  13   5      418.26      421.47     36.65 o 
   5  13   5      240.68      222.53     36.62 o 
   7  13   5       61.68       47.51     35.30 o 
   9  13   5      289.95      255.26     41.79 o 
  11  13   5        2.13       31.44     41.50 o 
  13  13   5      257.47      225.11     46.05 o 
  15  13   5        0.28       68.95     51.39 o 
 -18  14   5     1572.65     1443.43    158.53 o 
 -16  14   5      278.73      265.98    118.93 o 
 -14  14   5       71.19      -19.01     57.56 o 
 -12  14   5       72.68       16.98     51.09 o 
 -10  14   5      523.85      598.48     53.16 o 
  -8  14   5     1978.55     2208.25     73.55 o 
  -6  14   5     1318.98     1378.88     49.64 o 
  -4  14   5      273.14      329.23     37.82 o 
  -2  14   5      789.78      786.97     42.89 o 
   0  14   5     2249.87     2223.24     59.24 o 
   2  14   5     3751.13     3763.95     83.49 o 
   4  14   5      889.07     1024.15     46.46 o 
   6  14   5      642.16      616.24     43.91 o 
   8  14   5     1828.03     1870.90     67.60 o 
  10  14   5     2337.81     2335.56     88.00 o 
  12  14   5      657.92      715.52     52.57 o 
  14  14   5      218.84      251.64     49.04 o 
 -17  15   5     1874.52     1719.41    166.57 o 
 -15  15   5      622.77      827.44    101.50 o 
 -13  15   5        9.42      -89.73     89.73 o 
 -11  15   5     3124.93     3137.00    144.62 o 
  -9  15   5     4763.85     5014.82    102.34 o 
  -7  15   5      539.82      565.91     45.26 o 
  -5  15   5       25.58      -35.80     35.80 o 
  -3  15   5      880.81      931.70     56.94 o 
  -1  15   5     2364.79     2467.51     73.29 o 
   1  15   5      824.77      895.96     44.43 o 
   3  15   5       36.11       -7.51     38.79 o 
   5  15   5        1.21      -13.51     36.89 o 
   7  15   5      313.95      378.39     47.38 o 
   9  15   5      428.55      443.32     49.44 o 
  11  15   5      155.98      177.89     48.16 o 
 -14  16   5      212.17      178.35    108.64 o 
 -12  16   5      150.48       64.01     74.92 o 
 -10  16   5      435.79      470.56     91.92 o 
  -8  16   5       90.81       58.34     57.31 o 
  -6  16   5        3.08       17.27     43.08 o 
  -4  16   5      146.37      149.53     42.25 o 
  -2  16   5       11.72      -36.05     38.50 o 
   0  16   5       37.22       38.94     44.61 o 
   2  16   5      503.43      590.51     48.46 o 
   4  16   5      260.46      287.35     47.16 o 
   6  16   5       76.34       93.72     47.21 o 
   8  16   5      112.82      154.17     47.72 o 
 -11  17   5      144.25       79.71     77.88 o 
  -9  17   5       91.77       47.29     59.64 o 
  -7  17   5      705.94      811.25     57.62 o 
  -5  17   5       17.93        3.98     42.55 o 
  -3  17   5      261.59      374.67     51.83 o 
  -1  17   5      297.12      336.62     52.16 o 
   1  17   5     1654.16     1795.55     74.28 o 
   3  17   5     1320.08     1577.64     88.25 o 
   5  17   5       49.44       39.23     52.26 o 
  -4  18   5      253.18      142.00     53.46 o 
  -2  18   5     1908.13     1928.51     81.80 o 
 -28   0   6       41.12       55.04     71.74 o 
 -26   0   6      240.49      256.85     73.50 o 
 -24   0   6     2248.25     2166.11    107.29 o 
 -22   0   6     8627.34     8592.19    205.14 o 
 -20   0   6     2096.09     2141.71     91.73 o 
 -18   0   6     1486.91     1329.54     97.39 o 
 -16   0   6     1526.44     1793.23    101.35 o 
 -14   0   6    36285.05    35905.57    771.07 o 
 -12   0   6     5247.78     5276.00    135.30 o 
 -10   0   6       42.87       30.17     34.31 o 
  -8   0   6    18935.32    19568.87    307.09 o 
  -6   0   6    13750.20    13815.98    194.21 o 
  -4   0   6     1140.27     1107.89     34.54 o 
  -2   0   6      538.01      529.74     32.15 o 
   0   0   6       76.07      120.98     32.04 o 
   2   0   6     7997.35     8312.40    117.97 o 
   4   0   6     1457.33     1302.70     48.16 o 
   6   0   6     2347.94     2234.68     54.50 o 
   8   0   6      320.40      313.83     36.33 o 
  10   0   6       10.23       35.90     30.76 o 
  12   0   6       93.74        7.61     37.68 o 
  14   0   6     5723.60     5770.71    127.28 o 
  16   0   6     3540.85     3536.89    108.55 o 
  18   0   6      363.79      376.65     62.30 o 
  20   0   6     1995.43     2038.19    103.70 o 
 -27   1   6      269.28      225.75     53.29 o 
 -25   1   6     5770.78     5599.06    119.22 o 
 -23   1   6     1953.19     1981.84     70.13 o 
 -21   1   6      264.03      255.63     39.12 o 
 -19   1   6     2694.64     2683.34     88.82 o 
 -17   1   6      643.05      616.06     41.70 o 
 -15   1   6       89.37      106.16     31.42 o 
 -13   1   6     1294.02     1376.34     57.76 o 
 -11   1   6       83.12       68.62     23.51 o 
  -9   1   6      104.61       69.73     21.42 o 
  -7   1   6       54.80       34.68     18.57 o 
  -5   1   6     3813.09     3821.60     56.84 o 
  -3   1   6     4582.26     4475.22     58.05 o 
  -1   1   6     1399.05     1297.69     27.20 o 
   1   1   6     1914.76     2064.13     34.64 o 
   3   1   6    26721.17    26663.95    215.49 o 
   5   1   6     1463.64     1338.09     36.91 o 
   7   1   6      412.62      384.90     23.67 o 
   9   1   6      100.01       89.79     22.97 o 
  11   1   6     2699.91     2652.34     48.71 o 
  13   1   6     1959.34     1839.07     51.25 o 
  15   1   6       17.68       45.06     31.23 o 
  17   1   6        3.21       53.12     35.02 o 
  19   1   6     1513.28     1486.01     56.48 o 
  21   1   6      334.27      341.59     44.12 o 
 -28   2   6      411.87      245.17     65.76 o 
 -26   2   6     1725.36     1564.21     83.99 o 
 -24   2   6     1579.02     1474.14     64.02 o 
 -22   2   6       23.76       36.30     35.42 o 
 -20   2   6      721.08      811.55     53.40 o 
 -18   2   6       25.17       45.18     34.75 o 
 -16   2   6     3143.57     3064.52     73.18 o 
 -14   2   6      733.27      800.78     54.67 o 
 -12   2   6       48.62       38.92     24.56 o 
 -10   2   6       74.84       29.34     20.28 o 
  -8   2   6     2551.67     2593.47     55.36 o 
  -6   2   6      440.82      531.77     26.98 o 
  -4   2   6     2785.39     2755.07     37.63 o 
  -2   2   6     2633.00     2604.25     38.03 o 
   0   2   6      434.96      401.76     19.16 o 
   2   2   6      335.30      377.98     19.94 o 
   4   2   6     6495.05     6288.35     70.69 o 
   6   2   6     2456.57     2347.15     42.30 o 
   8   2   6       41.13        3.04     19.43 o 
  10   2   6     2375.36     2280.49     45.21 o 
  12   2   6     2643.17     2501.35     51.44 o 
  14   2   6       30.00       39.93     29.14 o 
  16   2   6       63.92       71.88     34.57 o 
  18   2   6      182.30      136.82     39.07 o 
  20   2   6      119.37      110.10     39.90 o 
 -27   3   6      389.57      280.82     63.32 o 
 -25   3   6      558.34      476.05     61.67 o 
 -23   3   6     1606.14     1433.97     89.31 o 
 -21   3   6     8481.96     8293.21    157.69 o 
 -19   3   6      889.90      935.06     51.98 o 
 -17   3   6     5366.99     5390.93    108.15 o 
 -15   3   6     7337.49     7165.92    125.63 o 
 -13   3   6    17804.70    17662.34    213.19 o 
 -11   3   6     2135.62     2141.90     77.15 o 
  -9   3   6     4430.90     4467.52     69.34 o 
  -7   3   6     9744.09     9460.83    113.88 o 
  -5   3   6    20319.98    20642.59    204.65 o 
  -3   3   6     1691.89     1695.41     29.75 o 
  -1   3   6     1979.68     2027.61     31.82 o 
   1   3   6     4572.90     4537.02     54.56 o 
   3   3   6     1181.02     1153.29     28.17 o 
   5   3   6     1537.21     1542.24     34.03 o 
   7   3   6      767.65      752.50     27.68 o 
   9   3   6      997.72      924.48     29.86 o 
  11   3   6     1064.57     1117.63     35.30 o 
  13   3   6     1000.74     1008.79     50.58 o 
  15   3   6     3054.59     3124.52     86.20 o 
  17   3   6     1397.69     1423.03     52.25 o 
  19   3   6       92.28       89.33     37.90 o 
  21   3   6      932.15      986.47     60.97 o 
 -28   4   6      771.84      576.06     78.91 o 
 -26   4   6     3378.96     3100.60    120.63 o 
 -24   4   6     4060.04     3849.66    136.24 o 
 -22   4   6     1529.18     1588.93     87.62 o 
 -20   4   6     1535.36     1485.24     77.89 o 
 -18   4   6     1993.37     2003.87     80.44 o 
 -16   4   6     1964.04     1863.58     62.99 o 
 -14   4   6     1177.05     1170.03     50.60 o 
 -12   4   6      116.05      141.24     28.17 o 
 -10   4   6      152.39      174.74     27.60 o 
  -8   4   6      638.51      726.44     31.53 o 
  -6   4   6     4021.76     4138.55     61.93 o 
  -4   4   6     2922.40     2879.71     40.06 o 
  -2   4   6     4344.38     4270.01     50.29 o 
   0   4   6      836.51      828.85     23.40 o 
   2   4   6     2780.11     2855.20     43.06 o 
   4   4   6     8830.54     8502.22     89.63 o 
   6   4   6     4366.60     4220.29     58.32 o 
   8   4   6      229.41      246.97     23.88 o 
  10   4   6     1485.85     1567.14     36.01 o 
  12   4   6     4469.95     4228.03     63.47 o 
  14   4   6      919.06      897.46     39.51 o 
  16   4   6       17.00       28.07     30.72 o 
  18   4   6      104.59       48.88     36.74 o 
  20   4   6      171.93      151.49     43.89 o 
 -27   5   6      121.17      142.17     59.76 o 
 -25   5   6     2447.88     2444.24    113.72 o 
 -23   5   6      318.67      291.76     64.54 o 
 -21   5   6      381.48      418.08     58.95 o 
 -19   5   6     1234.16     1237.20     47.75 o 
 -17   5   6        3.49      -26.88     26.88 o 
 -15   5   6       12.49       41.47     21.83 o 
 -13   5   6     2042.42     2026.08     68.82 o 
 -11   5   6       14.76        8.31     26.04 o 
  -9   5   6     1761.20     1804.55     55.76 o 
  -7   5   6      474.74      514.91     28.25 o 
  -5   5   6        5.38        4.29     16.14 o 
  -3   5   6     2313.35     2292.12     36.01 o 
  -1   5   6     1746.29     1754.56     31.91 o 
   1   5   6       91.61      109.79     18.21 o 
   3   5   6      184.01      174.39     19.94 o 
   5   5   6     3489.14     3433.45     54.77 o 
   7   5   6      101.30      126.48     22.30 o 
   9   5   6      212.00      171.52     23.98 o 
  11   5   6      277.63      246.52     26.90 o 
  13   5   6     2133.31     1975.58     49.21 o 
  15   5   6      197.50      176.02     32.59 o 
  17   5   6      729.11      714.12     41.56 o 
  19   5   6       21.85      -39.16     39.16 o 
 -26   6   6      220.54      112.17     84.84 o 
 -24   6   6     1194.40     1195.82     95.23 o 
 -22   6   6     2715.26     2786.15     95.64 o 
 -20   6   6     3664.75     3499.60    106.46 o 
 -18   6   6       36.34      -14.82     29.06 o 
 -16   6   6     8812.97     8244.94    127.42 o 
 -14   6   6     8938.03     8756.62    180.63 o 
 -12   6   6     8935.81     8587.06    126.25 o 
 -10   6   6      286.38      293.10     28.63 o 
  -8   6   6     9943.02    10116.82    120.86 o 
  -6   6   6     6525.01     6449.19     81.34 o 
  -4   6   6     5122.48     5329.07     60.74 o 
  -2   6   6       17.95       25.77     16.88 o 
   0   6   6     1926.94     1919.57     35.97 o 
   2   6   6     1642.81     1752.31     36.72 o 
   4   6   6     1021.76     1031.47     31.10 o 
   6   6   6     1110.36     1127.49     33.45 o 
   8   6   6      757.12      720.93     29.11 o 
  10   6   6      201.25      192.02     25.95 o 
  12   6   6      182.69      171.78     28.20 o 
  14   6   6     1508.81     1450.58     45.39 o 
  16   6   6     3019.08     3110.58     63.22 o 
  18   6   6       28.64       86.93     38.83 o 
  20   6   6      116.51       65.43     44.29 o 
 -25   7   6     5880.85     5789.20    147.07 o 
 -23   7   6      747.31      759.34     62.02 o 
 -21   7   6      150.91      188.62     42.56 o 
 -19   7   6     1387.46     1338.67     71.03 o 
 -17   7   6     1449.20     1353.19     86.11 o 
 -15   7   6     1862.08     1772.57     56.17 o 
 -13   7   6      633.14      678.61     36.88 o 
 -11   7   6      185.14      172.31     33.66 o 
  -9   7   6      105.32      117.41     36.18 o 
  -7   7   6      459.43      453.72     36.81 o 
  -5   7   6     5802.52     5686.36     67.71 o 
  -3   7   6     4831.98     4740.34     67.08 o 
  -1   7   6     2624.54     2582.15     46.01 o 
   1   7   6     1135.08     1109.13     31.34 o 
   3   7   6     5617.07     5675.91     69.78 o 
   5   7   6     9636.44     9367.78    100.42 o 
   7   7   6      626.24      618.50     28.31 o 
   9   7   6      487.46      551.93     28.57 o 
  11   7   6     2667.13     2677.69     49.66 o 
  13   7   6     2440.27     2361.30     51.91 o 
  15   7   6       66.11       48.90     32.50 o 
  17   7   6       69.18      104.20     38.56 o 
  19   7   6        5.04       28.64     40.33 o 
 -24   8   6       65.18       70.94     56.63 o 
 -22   8   6      159.16      129.37     54.27 o 
 -20   8   6      487.88      487.07     55.90 o 
 -18   8   6        1.52       -6.28     33.17 o 
 -16   8   6      832.32      810.32     48.27 o 
 -14   8   6      107.52      102.59     33.38 o 
 -12   8   6     1149.82     1041.22     58.16 o 
 -10   8   6      704.97      625.82     47.43 o 
  -8   8   6     2278.44     2204.52     65.31 o 
  -6   8   6       31.98       11.08     23.96 o 
  -4   8   6       38.47       45.50     19.81 o 
  -2   8   6     1703.83     1761.89     50.84 o 
   0   8   6     1283.21     1318.96     35.61 o 
   2   8   6      443.03      439.26     26.03 o 
   4   8   6      843.87      864.40     30.65 o 
   6   8   6      552.16      554.63     26.84 o 
   8   8   6      444.31      476.45     29.23 o 
  10   8   6      865.34      794.30     33.84 o 
  12   8   6       96.48       68.87     29.63 o 
  14   8   6       98.38      105.68     32.62 o 
  16   8   6      809.77      794.90     47.04 o 
  18   8   6       18.80        9.89     41.97 o 
 -25   9   6      102.20      127.76     63.16 o 
 -23   9   6     2078.61     1893.47     89.54 o 
 -21   9   6     2702.51     2754.60     98.54 o 
 -19   9   6      694.91      668.24     59.74 o 
 -17   9   6     1541.34     1592.80     63.41 o 
 -15   9   6     5443.01     5590.01    158.74 o 
 -13   9   6     5257.40     5370.12    164.09 o 
 -11   9   6     1249.99     1286.41     80.67 o 
  -9   9   6     2170.15     2232.38     77.94 o 
  -7   9   6     5013.05     5060.91     92.07 o 
  -5   9   6     3964.58     3992.58     67.61 o 
  -3   9   6     1133.95     1127.15     32.58 o 
  -1   9   6     1377.42     1360.45     39.50 o 
   1   9   6      713.04      677.58     31.20 o 
   3   9   6      413.67      364.61     29.70 o 
   5   9   6      415.01      503.76     30.88 o 
   7   9   6      503.51      547.33     30.54 o 
   9   9   6      385.93      388.84     30.27 o 
  11   9   6       84.12       80.69     32.08 o 
  13   9   6      838.17      978.76     51.92 o 
  15   9   6     1367.42     1465.25     55.60 o 
  17   9   6      836.96      811.44     63.67 o 
 -24  10   6     2709.38     2689.54    121.38 o 
 -22  10   6      568.80      489.50     63.35 o 
 -20  10   6       29.12       39.83     54.18 o 
 -18  10   6     2334.97     2297.52     87.99 o 
 -16  10   6     1653.86     1601.17     78.58 o 
 -14  10   6      932.69      921.78     75.76 o 
 -12  10   6      248.62      223.95     53.75 o 
 -10  10   6       17.98       10.92     47.64 o 
  -8  10   6      235.07      239.32     36.15 o 
  -6  10   6     3063.94     3035.02     67.03 o 
  -4  10   6     5762.70     5875.66     81.48 o 
  -2  10   6     1818.56     1850.82     45.71 o 
   0  10   6      112.62      133.20     25.23 o 
   2  10   6     2706.24     2632.75     56.45 o 
   4  10   6     5338.64     5513.09     83.47 o 
   6  10   6     2731.46     2826.93     62.06 o 
   8  10   6      369.59      393.60     38.20 o 
  10  10   6     1388.02     1413.24     51.38 o 
  12  10   6     3155.81     3269.82     87.23 o 
  14  10   6      673.63      688.45     50.03 o 
  16  10   6       43.07       59.63     44.25 o 
 -21  11   6      492.12      501.53     74.87 o 
 -19  11   6      435.16      434.33     70.31 o 
 -17  11   6       55.69       32.68     81.91 o 
 -15  11   6     2237.79     2105.43    101.74 o 
 -13  11   6      690.21      806.82     72.65 o 
 -11  11   6       53.96        2.63     51.61 o 
  -9  11   6     1028.74     1047.20     56.24 o 
  -7  11   6     1468.15     1516.12     87.98 o 
  -5  11   6      550.51      463.10     42.54 o 
  -3  11   6       64.12       87.67     30.66 o 
  -1  11   6      553.01      601.34     38.44 o 
   1  11   6      660.34      684.81     35.59 o 
   3  11   6      228.94      212.41     31.96 o 
   5  11   6        9.90       -9.08     32.27 o 
   7  11   6       25.79       52.42     34.30 o 
   9  11   6        3.89        9.59     35.42 o 
  11  11   6       11.66      -36.97     36.97 o 
  13  11   6      155.65       96.94     48.36 o 
  15  11   6      195.29      150.11     52.07 o 
 -20  12   6      660.48      457.47    183.16 o 
 -18  12   6       91.37      103.73     93.21 o 
 -16  12   6      439.66      495.07     96.39 o 
 -14  12   6     5239.40     5437.75    201.97 o 
 -12  12   6     1864.67     1969.49    126.02 o 
 -10  12   6       46.73       13.14     57.39 o 
  -8  12   6     2659.82     2781.44    114.70 o 
  -6  12   6     3586.20     3646.23     96.42 o 
  -4  12   6      278.73      337.90     36.71 o 
  -2  12   6       41.51       47.73     33.86 o 
   0  12   6      284.17      267.86     37.23 o 
   2  12   6     1257.32     1169.82     43.72 o 
   4  12   6      102.28      134.83     33.94 o 
   6  12   6       67.38       22.75     34.54 o 
   8  12   6       22.82      -35.77     35.77 o 
  10  12   6        3.57       47.98     39.47 o 
  12  12   6       14.04        6.68     44.03 o 
  14  12   6      615.41      592.70     57.18 o 
 -19  13   6      559.24      903.16    219.93 o 
 -17  13   6      948.89      838.65    199.40 o 
 -15  13   6      942.67      862.11    184.74 o 
 -13  13   6     1074.38     1048.19    110.53 o 
 -11  13   6       17.25       31.10     62.76 o 
  -9  13   6        6.09        1.15     56.72 o 
  -7  13   6      670.83      590.04     65.58 o 
  -5  13   6     1405.34     1488.61     63.68 o 
  -3  13   6     2123.07     2170.69     64.70 o 
  -1  13   6     1116.81     1262.26     63.87 o 
   1  13   6       15.10      -10.78     37.04 o 
   3  13   6     5248.08     5097.63     99.04 o 
   5  13   6     3042.18     3208.56    113.33 o 
   7  13   6      662.23      763.36     47.32 o 
   9  13   6      144.99      126.01     44.25 o 
  11  13   6     1336.68     1310.63     69.13 o 
 -16  14   6       62.73      -85.04    155.41 o 
 -14  14   6     1622.27     1929.48    219.93 o 
 -12  14   6      886.08      910.72    164.21 o 
 -10  14   6      867.06      868.54     78.23 o 
  -8  14   6      251.37      206.73     63.61 o 
  -6  14   6     1907.85     2081.75     84.81 o 
  -4  14   6      308.95      257.54     44.64 o 
  -2  14   6      760.58      741.02     51.46 o 
   0  14   6       57.95       92.59     40.67 o 
   2  14   6      198.63      236.70     42.94 o 
   4  14   6       18.02       37.06     39.01 o 
   6  14   6      176.19      140.36     42.13 o 
   8  14   6      396.87      395.41     48.99 o 
  10  14   6      127.20      107.58     46.93 o 
 -15  15   6      737.83      970.60    202.33 o 
 -13  15   6     1509.66     2052.64    222.86 o 
 -11  15   6      251.74      393.65     82.08 o 
  -9  15   6      583.86      630.13    130.69 o 
  -7  15   6      887.93      886.36     80.38 o 
  -5  15   6      264.29      358.18     96.22 o 
  -3  15   6       30.85       60.27     46.31 o 
  -1  15   6      105.29      149.19     46.99 o 
   1  15   6       58.36       -3.80     45.33 o 
   3  15   6       15.64      -10.80     42.20 o 
   5  15   6       75.46      128.67     46.32 o 
   7  15   6       16.36       68.30     47.32 o 
 -12  16   6      400.58      469.75    111.85 o 
 -10  16   6      463.43      338.05    114.70 o 
  -8  16   6      486.21      388.82     76.90 o 
  -6  16   6      346.53      338.05     66.52 o 
  -4  16   6     2425.37     2632.93    218.73 o 
  -2  16   6      824.00      985.82     60.74 o 
   0  16   6        6.99       23.79     48.98 o 
   2  16   6     1266.89     1312.97     66.31 o 
   4  16   6     2120.62     2425.38     86.16 o 
  -5  17   6       75.67       56.56    110.92 o 
  -3  17   6       12.83       26.72     56.17 o 
 -27   1   7      870.15      861.30     66.29 o 
 -25   1   7      127.17       86.77     47.54 o 
 -23   1   7      661.35      652.21     61.95 o 
 -21   1   7     2117.36     2168.25     95.72 o 
 -19   1   7     3847.21     3986.80    155.75 o 
 -17   1   7      544.33      581.92     57.45 o 
 -15   1   7       71.06       59.79     40.76 o 
 -13   1   7     1063.49     1071.12     57.84 o 
 -11   1   7     6006.70     5917.51     99.88 o 
  -9   1   7     3606.73     3629.74     82.55 o 
  -7   1   7      260.92      210.96     29.72 o 
  -5   1   7      292.83      298.19     30.32 o 
  -3   1   7     5779.24     5658.97     94.16 o 
  -1   1   7     3578.50     3454.68     54.72 o 
   1   1   7      776.52      753.79     30.28 o 
   3   1   7       14.02       18.26     21.18 o 
   5   1   7     1435.63     1474.09     36.57 o 
   7   1   7      907.06      881.22     33.31 o 
   9   1   7     1114.11     1086.96     38.97 o 
  11   1   7      797.78      805.80     37.37 o 
  13   1   7       16.61      -32.12     32.12 o 
  15   1   7      514.03      475.91     42.27 o 
  17   1   7      723.51      768.70     49.67 o 
  19   1   7      350.70      387.80     67.05 o 
 -26   2   7      510.01      452.29     69.01 o 
 -24   2   7      707.82      781.88    105.75 o 
 -22   2   7     2214.30     2079.40     82.84 o 
 -20   2   7     3320.88     3330.69    136.02 o 
 -18   2   7     1913.58     1879.08     83.58 o 
 -16   2   7        6.44       83.79     43.46 o 
 -14   2   7      248.90      324.85     45.64 o 
 -12   2   7     5622.31     5750.12    110.76 o 
 -10   2   7     3416.98     3473.96     72.34 o 
  -8   2   7     2100.84     2178.34     64.36 o 
  -6   2   7      107.95       80.73     27.78 o 
  -4   2   7     1004.80     1064.29     55.23 o 
  -2   2   7     2636.64     2643.51     43.02 o 
   0   2   7     4548.27     4469.31     60.27 o 
   2   2   7     2290.46     2149.51     43.72 o 
   4   2   7      378.47      428.19     25.71 o 
   6   2   7     2163.00     2141.56     44.49 o 
   8   2   7     3778.66     3694.82     61.62 o 
  10   2   7      813.14      781.41     41.47 o 
  12   2   7      117.57       93.43     31.55 o 
  14   2   7      339.43      366.32     39.51 o 
  16   2   7     1013.31     1001.49     62.36 o 
  18   2   7      962.24      851.49     53.13 o 
 -27   3   7       90.63       16.43     70.17 o 
 -25   3   7      401.36      478.44     84.23 o 
 -23   3   7      231.68      258.09     68.26 o 
 -21   3   7       29.86       30.45     43.78 o 
 -19   3   7      209.19      255.21     43.22 o 
 -17   3   7      353.21      354.17     41.92 o 
 -15   3   7      143.36      190.91     38.46 o 
 -13   3   7       10.55      -17.46     32.65 o 
 -11   3   7     1086.39      993.34     48.78 o 
  -9   3   7      987.44     1025.23     41.70 o 
  -7   3   7      888.46      923.66     45.42 o 
  -5   3   7       21.20       28.45     23.85 o 
  -3   3   7      157.69      183.85     24.90 o 
  -1   3   7      322.00      342.32     23.80 o 
   1   3   7       21.61      -13.81     20.63 o 
   3   3   7       43.33       54.04     22.06 o 
   5   3   7      144.70      158.78     23.74 o 
   7   3   7      124.72      124.65     24.87 o 
   9   3   7        6.56      -24.02     24.02 o 
  11   3   7        1.42      -28.43     28.43 o 
  13   3   7      152.65      154.21     34.92 o 
  15   3   7       31.88       60.19     37.29 o 
  17   3   7       56.22      -40.79     40.79 o 
 -26   4   7      109.05      179.33     77.68 o 
 -24   4   7       12.85      -61.32     61.32 o 
 -22   4   7      653.06      709.45     73.70 o 
 -20   4   7     1970.59     2018.43     90.74 o 
 -18   4   7     1507.35     1560.19     77.98 o 
 -16   4   7     1008.10     1060.03     56.61 o 
 -14   4   7     1249.21     1207.02     55.29 o 
 -12   4   7     2734.16     2802.91     85.16 o 
 -10   4   7     3793.70     3687.60     85.25 o 
  -8   4   7      226.78      253.51     31.09 o 
  -6   4   7        0.47       24.73     27.70 o 
  -4   4   7     1599.73     1741.04     60.13 o 
  -2   4   7     1326.30     1391.07     34.88 o 
   0   4   7     1334.27     1320.11     36.34 o 
   2   4   7      533.78      577.90     28.96 o 
   4   4   7      123.40      138.25     24.12 o 
   6   4   7      550.72      539.86     28.82 o 
   8   4   7     1527.35     1502.00     40.34 o 
  10   4   7      869.90      870.89     41.65 o 
  12   4   7       94.66       50.76     30.44 o 
  14   4   7       28.00        7.52     36.21 o 
  16   4   7      509.27      581.43     46.41 o 
  18   4   7      535.83      557.22     47.60 o 
 -25   5   7      253.49      249.57     74.88 o 
 -23   5   7      507.53      407.84     70.11 o 
 -21   5   7     3262.84     3316.77    117.03 o 
 -19   5   7     3048.69     3157.92     93.79 o 
 -17   5   7       94.67       72.43     49.06 o 
 -15   5   7      152.02      123.94     39.77 o 
 -13   5   7     3209.30     3263.65     83.90 o 
 -11   5   7     3718.12     3783.36     88.48 o 
  -9   5   7     2625.20     2498.14     64.67 o 
  -7   5   7     2078.16     2144.47     59.50 o 
  -5   5   7      686.09      684.18     38.35 o 
  -3   5   7     5059.81     5093.95     67.99 o 
  -1   5   7     3879.97     3964.35     55.15 o 
   1   5   7     3401.30     3531.25     61.53 o 
   3   5   7        3.03        7.26     22.45 o 
   5   5   7     2285.66     2356.15     47.73 o 
   7   5   7     1733.26     1764.30     41.78 o 
   9   5   7     1576.29     1570.60     41.01 o 
  11   5   7      674.33      667.03     36.25 o 
  13   5   7      390.53      457.87     38.95 o 
  15   5   7      384.33      433.02     39.57 o 
  17   5   7      345.95      380.23     44.68 o 
 -24   6   7      185.47       56.47     89.34 o 
 -22   6   7      141.54       73.11     69.88 o 
 -20   6   7     1760.82     1651.86     91.39 o 
 -18   6   7      236.57      230.02     47.19 o 
 -16   6   7      183.53      218.63     43.45 o 
 -14   6   7        6.34       18.54     33.55 o 
 -12   6   7     1767.91     1700.13     56.14 o 
 -10   6   7     1294.15     1225.52     68.41 o 
  -8   6   7      116.66      126.72     31.97 o 
  -6   6   7       24.75       29.43     28.90 o 
  -4   6   7      639.94      632.74     32.60 o 
  -2   6   7      609.33      624.66     29.86 o 
   0   6   7        8.79       -6.99     22.52 o 
   2   6   7      801.80      774.48     29.29 o 
   4   6   7      474.01      488.10     31.97 o 
   6   6   7       53.39       65.29     25.61 o 
   8   6   7      278.41      305.40     28.99 o 
  10   6   7      777.03      784.51     36.01 o 
  12   6   7       49.52       41.75     31.78 o 
  14   6   7       14.90       40.69     34.48 o 
  16   6   7      552.18      548.42     43.75 o 
 -25   7   7       13.07       77.12     99.78 o 
 -23   7   7      100.29      -14.92     69.88 o 
 -21   7   7      580.03      533.16     61.34 o 
 -19   7   7     2830.78     2859.63    128.67 o 
 -17   7   7      513.53      470.01     51.56 o 
 -15   7   7      335.57      337.36     46.48 o 
 -13   7   7      117.18       90.97     39.77 o 
 -11   7   7     3458.37     3615.31    127.19 o 
  -9   7   7       23.56      -31.80     32.79 o 
  -7   7   7      796.59      762.65     46.99 o 
  -5   7   7       79.40      101.26     31.62 o 
  -3   7   7     2764.86     2709.85     56.14 o 
  -1   7   7      384.45      454.32     28.47 o 
   1   7   7        9.35       46.49     23.13 o 
   3   7   7       26.42       20.49     24.83 o 
   5   7   7        5.89       -5.48     26.15 o 
   7   7   7       53.86       52.75     25.69 o 
   9   7   7     1354.62     1359.61     42.06 o 
  11   7   7      411.54      430.78     33.24 o 
  13   7   7       91.77       24.45     33.94 o 
  15   7   7        7.08      -29.86     36.72 o 
 -24   8   7      127.62      -38.39     90.60 o 
 -22   8   7     2046.58     2011.74    119.57 o 
 -20   8   7     1665.75     1636.44     88.15 o 
 -18   8   7     1262.82     1227.25     75.35 o 
 -16   8   7      327.05      373.42     74.49 o 
 -14   8   7     2364.40     2243.51     76.35 o 
 -12   8   7     1206.04     1300.12     77.03 o 
 -10   8   7     1236.97     1202.02     69.34 o 
  -8   8   7     2613.10     2679.47     87.19 o 
  -6   8   7      894.66      917.93     57.34 o 
  -4   8   7     3121.01     3104.61     72.24 o 
  -2   8   7     2368.94     2409.54     51.36 o 
   0   8   7     4906.30     4923.43     67.64 o 
   2   8   7      155.81      130.52     26.44 o 
   4   8   7        4.22       36.79     26.96 o 
   6   8   7     2523.05     2620.00     49.78 o 
   8   8   7     1809.47     1841.00     45.02 o 
  10   8   7     2249.20     2192.12     76.00 o 
  12   8   7      427.98      407.69     36.94 o 
  14   8   7      322.65      326.12     40.55 o 
  16   8   7      287.76      349.76     47.29 o 
 -23   9   7      724.17      769.89    101.37 o 
 -21   9   7      930.96     1091.38     98.48 o 
 -19   9   7     1682.80     1697.21    111.20 o 
 -17   9   7      855.60      797.35     58.92 o 
 -15   9   7       90.74       49.27     35.96 o 
 -13   9   7     1516.82     1467.04     75.04 o 
 -11   9   7     4060.58     3906.28     86.71 o 
  -9   9   7       19.80        6.57     29.60 o 
  -7   9   7      563.45      511.19     35.12 o 
  -5   9   7     1492.65     1467.30     54.11 o 
  -3   9   7     1632.45     1712.28     62.90 o 
  -1   9   7      369.33      409.10     30.89 o 
   1   9   7        8.25      -10.09     27.75 o 
   3   9   7        6.22      -28.78     28.78 o 
   5   9   7       10.06       38.06     26.35 o 
   7   9   7      288.85      334.29     32.87 o 
   9   9   7      765.86      764.01     37.73 o 
  11   9   7       69.77       67.91     34.31 o 
  13   9   7      145.86       91.48     38.93 o 
  15   9   7      296.61      255.52     49.56 o 
 -22  10   7       51.88       98.75     57.28 o 
 -20  10   7      302.63      255.11     53.15 o 
 -18  10   7      505.08      515.90     51.92 o 
 -16  10   7      838.55      745.38     74.54 o 
 -14  10   7        1.74        0.43     37.71 o 
 -12  10   7     1165.26     1176.26     55.16 o 
 -10  10   7     1771.32     1807.02     79.03 o 
  -8  10   7      399.55      298.35     50.94 o 
  -6  10   7     3624.78     3464.86     89.42 o 
  -4  10   7      516.31      494.21     43.77 o 
  -2  10   7      546.56      532.39     36.08 o 
   0  10   7       95.36      101.20     28.76 o 
   2  10   7       43.89       -2.96     30.38 o 
   4  10   7        0.20      -12.13     32.97 o 
   6  10   7        9.57       34.96     36.28 o 
   8  10   7      471.60      455.08     43.10 o 
  10  10   7      981.13      885.59     53.34 o 
  12  10   7     1362.85     1349.91     57.67 o 
  14  10   7       14.68      -30.29     55.00 o 
 -19  11   7     1263.13     1442.75     91.91 o 
 -17  11   7       16.97       65.38     49.94 o 
 -15  11   7        0.81       22.26     46.26 o 
 -13  11   7      252.24      284.37     49.84 o 
 -11  11   7     1645.96     1728.09     95.46 o 
  -9  11   7     1954.08     2076.08    105.05 o 
  -7  11   7       77.76      103.03     49.72 o 
  -5  11   7      173.50      200.29     46.51 o 
  -3  11   7     2022.64     2081.73     67.60 o 
  -1  11   7     1143.65     1240.41     52.23 o 
   1  11   7     4131.11     4257.14     77.81 o 
   3  11   7      172.18      213.72     36.02 o 
   5  11   7     2703.39     2706.73     91.47 o 
   7  11   7      837.68      909.04     49.10 o 
   9  11   7     1274.58     1201.97     53.61 o 
  11  11   7       58.30       98.25     44.31 o 
 -18  12   7      306.01      228.07    103.14 o 
 -16  12   7       54.77       34.47     50.31 o 
 -14  12   7      220.99      201.69     95.11 o 
 -12  12   7     2661.36     2690.61    151.02 o 
 -10  12   7     1522.29     1552.19    121.86 o 
  -8  12   7      245.69      348.38     89.09 o 
  -6  12   7      903.88      913.21     71.08 o 
  -4  12   7      185.88      203.33     51.04 o 
  -2  12   7     1679.79     1704.87     57.04 o 
   0  12   7      115.52      101.41     38.94 o 
   2  12   7       20.75        7.81     34.95 o 
   4  12   7        1.46       23.57     36.21 o 
   6  12   7       34.82       27.08     37.37 o 
   8  12   7      401.20      416.17     44.05 o 
  10  12   7       81.09       74.25     43.77 o 
 -17  13   7      252.85      332.61    173.01 o 
 -15  13   7        2.78      -88.05     88.05 o 
 -13  13   7       34.04       11.04     93.83 o 
 -11  13   7      231.53      290.76     98.08 o 
  -9  13   7       87.96       -9.67     83.80 o 
  -7  13   7       44.05       63.26     79.15 o 
  -5  13   7      123.24      216.54     62.49 o 
  -3  13   7       36.29       16.96     53.03 o 
  -1  13   7      189.06      218.03     42.83 o 
   1  13   7      707.58      641.72     48.67 o 
   3  13   7       37.18       -7.84     41.99 o 
   5  13   7      481.04      436.02     46.10 o 
   7  13   7      112.06       46.44     47.56 o 
   9  13   7       47.09      -43.48     43.48 o 
 -14  14   7      155.07      309.29    104.26 o 
 -12  14   7       58.48      -91.16     91.16 o 
 -10  14   7      721.95      661.85    186.20 o 
  -8  14   7     1597.62     1718.35    135.80 o 
  -6  14   7      112.69      132.36     65.83 o 
  -4  14   7      315.93      362.11     77.26 o 
  -2  14   7     1528.94     1617.73     72.91 o 
   0  14   7     1576.73     1753.53     63.90 o 
   2  14   7      263.46      343.81     47.76 o 
   4  14   7      294.50      283.94     48.81 o 
   6  14   7      858.07      843.12     53.28 o 
 -11  15   7     2568.31     2704.54    166.44 o 
  -9  15   7      501.84      633.99    117.29 o 
  -7  15   7      224.40       99.44     99.89 o 
  -5  15   7      390.05      270.89     88.46 o 
  -3  15   7      322.81      360.81     68.62 o 
  -1  15   7      420.36      373.93     55.07 o 
   1  15   7       20.22       22.07     46.43 o 
   3  15   7       39.07      122.93     93.92 o 
 -24   0   8     3479.64     3564.73    382.67 o 
 -22   0   8     2228.16     1917.75    199.40 o 
 -20   0   8      511.42      481.15     92.25 o 
 -18   0   8     4793.81     4702.37    188.14 o 
 -16   0   8     2034.17     2096.75    140.75 o 
 -14   0   8     7984.94     8078.96    240.75 o 
 -12   0   8      315.97      464.49     73.59 o 
 -10   0   8     3690.90     3827.98    117.20 o 
  -8   0   8     7976.82     8153.21    181.51 o 
  -6   0   8      277.63      228.69     53.92 o 
  -4   0   8      130.56       70.35     46.59 o 
  -2   0   8       42.44       -1.90     52.84 o 
   0   0   8      150.90      167.36     36.10 o 
   2   0   8      791.66      861.58     49.77 o 
   4   0   8     2452.73     2262.16     82.82 o 
   6   0   8      561.33      631.97     51.88 o 
   8   0   8       17.16      -34.82     42.17 o 
  10   0   8      305.03      349.65     48.52 o 
  12   0   8      963.42     1081.16     64.56 o 
  14   0   8     2534.93     2431.64    146.87 o 
  16   0   8       26.46      103.72     67.47 o 
 -25   1   8     1311.46     1243.59     81.74 o 
 -23   1   8       80.37      118.24     68.44 o 
 -21   1   8      566.67      522.05     70.67 o 
 -19   1   8      359.66      342.23     60.83 o 
 -17   1   8       28.99       40.12     49.40 o 
 -15   1   8      312.43      274.30     51.97 o 
 -13   1   8     2360.62     2399.07     88.48 o 
 -11   1   8       57.76        8.61     35.07 o 
  -9   1   8       11.51       13.68     31.37 o 
  -7   1   8     1684.97     1700.41     55.04 o 
  -5   1   8     3034.35     3045.72     71.35 o 
  -3   1   8      339.31      374.13     37.36 o 
  -1   1   8      208.73      285.75     33.02 o 
   1   1   8      486.99      592.42     30.61 o 
   3   1   8    10477.03    10361.29    116.07 o 
   5   1   8      955.09      911.99     37.71 o 
   7   1   8      204.48      223.07     32.57 o 
   9   1   8      385.12      399.40     37.01 o 
  11   1   8      343.62      276.51     35.36 o 
  13   1   8        6.83      -20.56     37.73 o 
  15   1   8       17.07       13.02     41.37 o 
 -24   2   8       48.22       90.87     58.29 o 
 -22   2   8      770.73      766.75     65.36 o 
 -20   2   8       37.72       84.98     58.24 o 
 -18   2   8      403.84      391.41     80.84 o 
 -16   2   8      608.72      626.32     60.09 o 
 -14   2   8      273.36      296.20     44.08 o 
 -12   2   8      560.44      596.88     48.62 o 
 -10   2   8      421.39      452.26     44.62 o 
  -8   2   8       28.16       31.27     31.84 o 
  -6   2   8     2492.51     2472.24     65.75 o 
  -4   2   8     1553.86     1518.57     48.81 o 
  -2   2   8       90.80       70.92     33.74 o 
   0   2   8      549.85      603.28     42.31 o 
   2   2   8     2186.22     2228.92     48.58 o 
   4   2   8      619.11      609.66     35.87 o 
   6   2   8        0.76      -26.65     26.65 o 
   8   2   8      573.09      614.23     38.53 o 
  10   2   8      827.69      797.62     39.49 o 
  12   2   8       85.89       74.61     35.28 o 
  14   2   8      602.91      580.06     46.43 o 
  16   2   8        0.48      -18.00     46.31 o 
 -25   3   8     1195.38     1002.97    131.29 o 
 -23   3   8     2411.20     2428.35    139.78 o 
 -21   3   8     2235.92     2228.77    147.35 o 
 -19   3   8     2333.36     2221.71    103.56 o 
 -17   3   8     8151.24     8155.03    179.19 o 
 -15   3   8     3376.00     3183.62    122.19 o 
 -13   3   8     1136.65     1051.75     98.14 o 
 -11   3   8     2263.85     2402.50     75.96 o 
  -9   3   8     5559.78     5768.89    116.42 o 
  -7   3   8     1273.08     1276.79     50.04 o 
  -5   3   8     2238.30     2190.18     71.13 o 
  -3   3   8      583.69      641.52     46.00 o 
  -1   3   8     1513.81     1590.27     51.53 o 
   1   3   8      414.66      389.24     32.57 o 
   3   3   8       54.63       12.48     28.81 o 
   5   3   8      824.85      853.17     37.61 o 
   7   3   8      306.43      334.34     32.51 o 
   9   3   8       88.40       42.76     32.02 o 
  11   3   8     1448.27     1439.33     62.17 o 
  13   3   8     1050.10     1125.26     90.27 o 
  15   3   8      721.86      701.89     50.44 o 
 -24   4   8       62.52       88.88     71.53 o 
 -22   4   8      327.23      406.69     72.59 o 
 -20   4   8      866.32     1022.53     78.47 o 
 -18   4   8       46.39       42.16     52.24 o 
 -16   4   8      267.78      251.33     47.65 o 
 -14   4   8       38.56       60.06     41.24 o 
 -12   4   8      290.78      337.08     45.03 o 
 -10   4   8      389.68      406.04     44.82 o 
  -8   4   8      232.14      289.43     38.25 o 
  -6   4   8     4430.23     4410.44    113.65 o 
  -4   4   8     2093.66     1977.31     55.75 o 
  -2   4   8      229.83      206.30     41.03 o 
   0   4   8     1073.15     1172.26     37.37 o 
   2   4   8     3925.68     3926.39     64.34 o 
   4   4   8     2382.80     2283.21     53.14 o 
   6   4   8       20.62       22.33     27.42 o 
   8   4   8      608.27      624.51     35.31 o 
  10   4   8      968.56      929.08     52.61 o 
  12   4   8      828.76      775.47     44.74 o 
  14   4   8      148.54      116.37     42.99 o 
 -23   5   8      404.74      294.59     73.03 o 
 -21   5   8      506.68      536.77     70.60 o 
 -19   5   8       18.19      108.52     55.13 o 
 -17   5   8      521.26      553.16     54.92 o 
 -15   5   8        5.69       20.75     41.35 o 
 -13   5   8      260.65      316.26     41.58 o 
 -11   5   8     2019.62     2005.47     64.21 o 
  -9   5   8      833.96      910.88     48.85 o 
  -7   5   8      353.21      397.51     48.55 o 
  -5   5   8      971.24      967.30     71.12 o 
  -3   5   8     1639.33     1626.75     54.82 o 
  -1   5   8       37.33        3.90     26.12 o 
   1   5   8     1524.19     1560.57     42.79 o 
   3   5   8      335.49      297.68     30.23 o 
   5   5   8      174.95      178.52     30.80 o 
   7   5   8      456.08      481.10     34.87 o 
   9   5   8      203.51      223.89     32.38 o 
  11   5   8       54.68       81.67     34.64 o 
  13   5   8       40.57       11.40     40.31 o 
 -22   6   8      861.34      903.72     80.39 o 
 -20   6   8       49.05       21.95     50.76 o 
 -18   6   8     2518.20     2520.99     89.93 o 
 -16   6   8     6083.27     6123.27    130.13 o 
 -14   6   8     1698.41     1855.20     75.19 o 
 -12   6   8        1.14       -7.04     36.06 o 
 -10   6   8     4092.50     4250.78     92.03 o 
  -8   6   8     3548.47     3724.02     89.83 o 
  -6   6   8      209.44      262.81     39.02 o 
  -4   6   8       90.13       84.05     34.08 o 
  -2   6   8      337.68      374.63     40.31 o 
   0   6   8      218.67      188.67     29.17 o 
   2   6   8      237.62      279.04     30.76 o 
   4   6   8      307.71      267.17     31.51 o 
   6   6   8     1037.03     1081.34     39.63 o 
   8   6   8       32.34       17.10     29.96 o 
  10   6   8      584.47      657.47     38.97 o 
  12   6   8      442.85      514.12     41.36 o 
  14   6   8     1054.66     1166.46     51.18 o 
 -21   7   8       69.08       66.62     61.50 o 
 -19   7   8      440.24      476.88     59.90 o 
 -17   7   8      169.27      198.97     51.08 o 
 -15   7   8      859.47      822.85     60.24 o 
 -13   7   8      178.43      172.02     47.87 o 
 -11   7   8      231.14      204.02     41.21 o 
  -9   7   8      282.87      359.31     41.83 o 
  -7   7   8     2274.16     2398.16     69.43 o 
  -5   7   8     2824.13     2942.83     83.40 o 
  -3   7   8      510.64      522.53     42.62 o 
  -1   7   8      233.51      245.01     32.09 o 
   1   7   8     3465.03     3491.84     60.41 o 
   3   7   8     1863.84     1990.15     48.19 o 
   5   7   8      596.04      557.70     34.91 o 
   7   7   8      659.50      650.00     37.84 o 
   9   7   8      527.99      542.51     37.81 o 
  11   7   8      542.02      503.32     37.46 o 
  13   7   8       76.90       71.95     39.56 o 
 -20   8   8       10.05      -20.42     59.18 o 
 -18   8   8      686.56      752.35     72.43 o 
 -16   8   8      460.43      452.52    107.08 o 
 -14   8   8      133.66      144.52     54.03 o 
 -12   8   8        8.97       29.19     49.61 o 
 -10   8   8     1141.57     1033.49     68.74 o 
  -8   8   8       29.62       56.62     46.58 o 
  -6   8   8      580.82      512.82     55.87 o 
  -4   8   8        1.37       44.58     39.30 o 
  -2   8   8      483.53      494.92     47.65 o 
   0   8   8       63.89       59.29     26.53 o 
   2   8   8      595.27      630.13     36.12 o 
   4   8   8       17.28        4.29     30.80 o 
   6   8   8       86.97       71.14     31.64 o 
   8   8   8      468.98      521.30     38.38 o 
  10   8   8       30.36       54.38     33.96 o 
  12   8   8      190.50      199.20     41.54 o 
 -19   9   8      365.69      323.35     68.38 o 
 -17   9   8     3305.72     3523.03    120.16 o 
 -15   9   8     1635.84     1704.41     87.70 o 
 -13   9   8      243.48      222.84     58.22 o 
 -11   9   8      470.85      504.02     62.08 o 
  -9   9   8     2208.32     2064.88     85.54 o 
  -7   9   8      467.38      549.05     58.84 o 
  -5   9   8      325.14      336.54     54.14 o 
  -3   9   8        1.68       17.83     48.90 o 
  -1   9   8      629.34      638.20     52.23 o 
   1   9   8       17.78        7.08     31.18 o 
   3   9   8      211.01      224.23     34.15 o 
   5   9   8      395.43      381.34     35.53 o 
   7   9   8      247.20      245.35     36.43 o 
   9   9   8        7.12      -25.34     33.42 o 
  11   9   8      599.88      693.95     45.15 o 
 -18  10   8      732.07      615.11     75.83 o 
 -16  10   8      239.18      208.94     63.10 o 
 -14  10   8      285.83      376.45     64.74 o 
 -12  10   8       73.39      148.71     55.94 o 
 -10  10   8       24.19       27.22     53.34 o 
  -8  10   8      198.53      256.64     55.52 o 
  -6  10   8     3632.02     3870.73    150.27 o 
  -4  10   8     1879.36     1814.72     82.15 o 
  -2  10   8        2.49      -14.37     44.92 o 
   0  10   8     1086.90     1186.24     52.93 o 
   2  10   8     2778.01     2996.91     67.74 o 
   4  10   8      713.71      747.95     44.05 o 
   6  10   8        5.96      -39.62     39.62 o 
   8  10   8      190.57      196.52     44.89 o 
  10  10   8      906.31      711.67     52.97 o 
 -17  11   8      917.56      856.49     96.16 o 
 -15  11   8     1116.68     1062.29     95.52 o 
 -13  11   8       79.04       54.49     86.80 o 
 -11  11   8      494.83      528.92    123.28 o 
  -9  11   8     1403.59     1661.19    108.17 o 
  -7  11   8        4.36       37.19     64.51 o 
  -5  11   8      163.36      129.20     55.99 o 
  -3  11   8      247.51      230.22     82.60 o 
  -1  11   8      113.07      124.88     47.73 o 
   1  11   8       46.23       74.42     41.59 o 
   3  11   8      343.40      316.73     41.64 o 
   5  11   8      124.17       82.24     42.03 o 
   7  11   8      114.56      112.83     46.82 o 
 -14  12   8     1317.07     1422.61    186.20 o 
 -12  12   8       36.53       68.67     96.27 o 
 -10  12   8      859.16      902.03    113.98 o 
  -8  12   8     1373.90     1271.71    142.22 o 
  -6  12   8      221.89      334.52     93.24 o 
  -4  12   8      310.16      331.94     85.84 o 
  -2  12   8       12.81      -55.16     74.07 o 
   0  12   8       40.31       30.19     45.68 o 
   2  12   8       42.00       50.04     44.27 o 
   4  12   8       28.95       54.03     40.60 o 
   6  12   8       81.90       86.50     42.03 o 
 -11  13   8       12.73      -51.33     96.40 o 
  -9  13   8      177.41      174.47    103.67 o 
  -7  13   8     1047.05     1096.89    125.43 o 
  -5  13   8     1087.39     1142.70    102.53 o 
  -3  13   8      377.01      294.70     71.53 o 
  -1  13   8       41.49        7.20     57.02 o 
   1  13   8      709.04      757.95     54.36 o 
   3  13   8     2960.62     2974.62     85.23 o 
  -6  14   8      227.91      242.00    105.20 o 
  -4  14   8       59.79        2.18     97.28 o 
 -21   1   9     1200.10     1242.95     90.70 o 
 -19   1   9      858.59      935.50     78.74 o 
 -17   1   9      147.57      171.73     57.07 o 
 -15   1   9      947.00      964.61     71.24 o 
 -13   1   9      680.74      806.51    106.66 o 
 -11   1   9     1697.61     1752.96     96.71 o 
  -9   1   9       57.65       68.59     37.51 o 
  -7   1   9      164.41      191.58     45.83 o 
  -5   1   9      610.77      653.39     67.32 o 
  -3   1   9     1839.68     1771.09     66.24 o 
  -1   1   9      203.73      208.17     34.37 o 
   1   1   9        2.67        7.40     32.85 o 
   3   1   9       54.67       91.84     45.46 o 
   5   1   9      748.75      813.10     42.02 o 
   7   1   9      127.42      130.89     35.95 o 
   9   1   9      206.80      190.52     38.01 o 
  11   1   9       41.18       55.20     36.60 o 
 -22   2   9      815.64      776.42     86.00 o 
 -20   2   9      397.77      373.56     79.57 o 
 -18   2   9       96.52      151.65     59.31 o 
 -16   2   9      156.88      170.60     57.76 o 
 -14   2   9      372.73      417.56     61.10 o 
 -12   2   9     2081.89     2079.87     76.62 o 
 -10   2   9      826.81      884.21     58.46 o 
  -8   2   9      186.45      220.19     40.61 o 
  -6   2   9     1017.56     1050.59     48.02 o 
  -4   2   9      738.04      730.41     51.92 o 
  -2   2   9     1283.65     1331.43     61.07 o 
   0   2   9      839.76      892.23     59.71 o 
   2   2   9        1.09       19.17     32.28 o 
   4   2   9      949.38     1057.83     55.71 o 
   6   2   9     1221.41     1220.92     53.76 o 
   8   2   9      530.64      567.49     42.54 o 
  10   2   9       12.18      -20.66     35.19 o 
  12   2   9       46.05       68.59     43.24 o 
 -21   3   9       23.01       78.31     65.98 o 
 -19   3   9       66.47       91.11     57.30 o 
 -17   3   9        2.78       50.25     54.69 o 
 -15   3   9      526.38      574.55     64.70 o 
 -13   3   9        2.66       41.86     44.67 o 
 -11   3   9      475.87      558.46     54.63 o 
  -9   3   9       15.74       60.55     38.99 o 
  -7   3   9      625.01      657.74     43.26 o 
  -5   3   9        1.82       23.57     34.43 o 
  -3   3   9        2.44       18.59     40.55 o 
  -1   3   9        1.83      -14.45     37.11 o 
   1   3   9       17.67       67.66     38.47 o 
   3   3   9       84.17       56.78     32.39 o 
   5   3   9       97.79      103.84     32.88 o 
   7   3   9       11.69       -0.58     35.70 o 
   9   3   9        0.37       37.78     36.19 o 
  11   3   9        2.54       16.88     39.38 o 
 -22   4   9      515.99      536.62    170.08 o 
 -20   4   9      578.37      626.71     98.38 o 
 -18   4   9      137.65       98.44     58.87 o 
 -16   4   9       18.49       41.87     47.69 o 
 -14   4   9     1153.42     1195.87     66.48 o 
 -12   4   9     1173.06     1233.17     59.87 o 
 -10   4   9      428.95      562.18     49.64 o 
  -8   4   9      294.57      311.19     43.50 o 
  -6   4   9       34.66       61.12     35.35 o 
  -4   4   9      735.53      712.63     52.58 o 
  -2   4   9      271.53      244.45     41.87 o 
   0   4   9       94.62       90.34     37.52 o 
   2   4   9       42.08      -30.32     30.32 o 
   4   4   9      233.28      231.94     41.87 o 
   6   4   9      344.12      300.49     37.00 o 
   8   4   9      365.67      398.78     40.30 o 
  10   4   9       57.93       86.16     38.68 o 
 -21   5   9     1172.08     1133.49    169.02 o 
 -19   5   9      541.38      464.22     70.32 o 
 -17   5   9      172.46      182.60     49.36 o 
 -15   5   9      137.25      216.26     47.58 o 
 -13   5   9     2148.24     2208.56     74.11 o 
 -11   5   9      919.98      938.14     56.33 o 
  -9   5   9      317.99      311.49     45.26 o 
  -7   5   9       26.52        4.94     42.54 o 
  -5   5   9     1230.93     1323.07     56.99 o 
  -3   5   9     2038.47     1993.13     71.47 o 
  -1   5   9      420.31      459.92     45.13 o 
   1   5   9       47.15       -6.98     37.42 o 
   3   5   9      398.67      404.20     35.33 o 
   5   5   9     1123.35     1191.08     43.42 o 
   7   5   9      146.21      212.78     37.40 o 
   9   5   9      146.66       60.41     36.86 o 
 -20   6   9      596.12      523.54     76.18 o 
 -18   6   9       63.88       54.28     49.02 o 
 -16   6   9      372.99      390.33     60.81 o 
 -14   6   9       14.10      -43.14     43.14 o 
 -12   6   9      773.94      757.62     54.31 o 
 -10   6   9       10.43       30.44     40.51 o 
  -8   6   9       88.72       88.05     41.77 o 
  -6   6   9       20.87        0.14     43.64 o 
  -4   6   9      370.84      417.97     51.17 o 
  -2   6   9      136.40      139.68     41.09 o 
   0   6   9        1.18      -17.93     37.80 o 
   2   6   9      228.59      240.40     41.73 o 
   4   6   9      426.81      347.50     37.33 o 
   6   6   9        8.31       24.52     33.11 o 
   8   6   9      216.26      224.52     36.26 o 
  10   6   9       48.90      -13.19     39.25 o 
 -19   7   9      569.45      491.07     75.07 o 
 -17   7   9       51.14       69.57     55.43 o 
 -15   7   9      351.56      416.31     57.78 o 
 -13   7   9      263.20      258.71     53.96 o 
 -11   7   9      499.31      487.16     51.19 o 
  -9   7   9      227.37      194.10     45.05 o 
  -7   7   9      376.02      351.20     52.00 o 
  -5   7   9      196.04      165.21     54.05 o 
  -3   7   9      993.61      958.96     68.75 o 
  -1   7   9        7.28      -38.16     40.91 o 
   1   7   9        7.16       -4.76     36.75 o 
   3   7   9       20.44        1.15     32.54 o 
   5   7   9        5.03       13.51     32.83 o 
   7   7   9      249.29      251.00     36.08 o 
   9   7   9      323.98      324.55     40.13 o 
 -18   8   9      268.93      341.51     71.62 o 
 -16   8   9       25.04       -9.18     60.45 o 
 -14   8   9     1651.58     1632.75     88.69 o 
 -12   8   9      233.37      166.85     59.63 o 
 -10   8   9      901.81      791.49     69.59 o 
  -8   8   9      127.51      195.15     57.52 o 
  -6   8   9       16.24       57.84     62.97 o 
  -4   8   9     2807.37     2876.25    135.38 o 
  -2   8   9      913.98      993.48     62.63 o 
   0   8   9      469.60      471.98     47.27 o 
   2   8   9      378.49      432.48     40.20 o 
   4   8   9      227.11      251.33     37.15 o 
   6   8   9      841.30      872.12     44.52 o 
 -15   9   9      691.85      739.32     76.84 o 
 -13   9   9     1257.33     1326.80     83.37 o 
 -11   9   9      414.22      356.77     64.72 o 
  -9   9   9      762.83      818.35     71.53 o 
  -7   9   9        2.57       24.94     55.34 o 
  -5   9   9      294.13      246.19     67.34 o 
  -3   9   9      324.34      389.91     63.18 o 
  -1   9   9       44.60       48.07     57.66 o 
   1   9   9        3.07      -42.17     42.17 o 
   3   9   9       10.55       30.87     37.62 o 
   5   9   9        8.44       14.09     37.99 o 
 -14  10   9      299.68      268.15     68.50 o 
 -12  10   9      543.52      619.94     75.83 o 
 -10  10   9       33.10       58.49     58.82 o 
  -8  10   9       53.53       23.00     59.16 o 
  -6  10   9     1703.53     1594.43    101.01 o 
  -4  10   9     1090.67      954.44    110.23 o 
  -2  10   9      128.18      104.21     59.72 o 
   0  10   9       13.19       -1.05     81.26 o 
   2  10   9       31.44       40.48     41.18 o 
   4  10   9       46.52        5.64     40.56 o 
 -11  11   9     1159.86     1053.61    150.46 o 
  -9  11   9      582.79      522.40    136.26 o 
  -7  11   9       28.00        4.78     70.10 o 
  -5  11   9      394.99      344.56     75.77 o 
  -3  11   9      970.27      914.56     94.60 o 
  -1  11   9      465.90      509.10     92.35 o 
   1  11   9      439.62      473.19     88.43 o 
 -18   0  10     1694.88     1678.24    137.59 o 
 -16   0  10       94.35      132.56     90.04 o 
 -14   0  10      256.84      265.38     89.16 o 
 -12   0  10      922.57      945.31    105.75 o 
 -10   0  10     1472.66     1603.51    142.96 o 
  -8   0  10      693.92      652.02     87.33 o 
  -6   0  10      182.37      172.58     77.73 o 
  -4   0  10        1.65      -41.35     57.88 o 
  -2   0  10       28.06      -27.74     62.58 o 
   0   0  10      157.68      160.36     65.28 o 
   2   0  10      228.95      381.04     71.87 o 
   4   0  10     2004.40     1807.44     88.93 o 
   6   0  10      141.73       52.57     53.43 o 
 -17   1  10       58.84       97.66     63.28 o 
 -15   1  10       30.09      -13.92     56.04 o 
 -13   1  10     1714.61     1826.26     91.53 o 
 -11   1  10      222.31      192.92     51.68 o 
  -9   1  10      403.00      481.31     48.93 o 
  -7   1  10     1499.27     1570.41     59.79 o 
  -5   1  10       77.11       96.51     46.56 o 
  -3   1  10      269.63      309.78     47.56 o 
  -1   1  10      428.63      410.08     50.35 o 
   1   1  10      229.71      244.59     44.28 o 
   3   1  10      986.03      786.67     53.08 o 
   5   1  10     1678.28     1552.46     62.57 o 
   7   1  10       10.10      -38.69     38.69 o 
 -18   2  10      144.03      171.70     66.77 o 
 -16   2  10      810.99      773.85     75.93 o 
 -14   2  10       10.38       78.09     57.48 o 
 -12   2  10      350.41      423.98     56.63 o 
 -10   2  10       37.83       58.45     48.97 o 
  -8   2  10      631.79      740.63     54.53 o 
  -6   2  10      882.75      853.74     60.56 o 
  -4   2  10        5.47       22.59     45.66 o 
  -2   2  10      398.83      405.40     49.18 o 
   0   2  10      583.15      600.31     82.48 o 
   2   2  10      296.10      262.69     45.24 o 
   4   2  10      307.81      342.87     44.97 o 
   6   2  10       20.54       35.13     41.15 o 
 -17   3  10     1520.71     1643.11    114.28 o 
 -15   3  10        7.69      -25.36     57.15 o 
 -13   3  10      565.68      706.12     62.65 o 
 -11   3  10     1710.60     1726.88     88.04 o 
  -9   3  10      330.15      322.11     49.89 o 
  -7   3  10      117.74       59.76     44.80 o 
  -5   3  10      284.94      212.75     52.94 o 
  -3   3  10      240.19      212.22     50.58 o 
  -1   3  10       88.92       41.24     48.50 o 
   1   3  10       35.51       -3.60     43.82 o 
   3   3  10      139.82      100.43     48.42 o 
   5   3  10      543.30      459.79     43.23 o 
 -16   4  10      496.64      494.91     64.78 o 
 -14   4  10       89.35      172.57     50.59 o 
 -12   4  10      433.96      472.49     55.15 o 
 -10   4  10      188.20      209.22     49.29 o 
  -8   4  10     1563.79     1640.77     69.52 o 
  -6   4  10     1372.93     1252.82     76.96 o 
  -4   4  10       16.86       19.36     47.94 o 
  -2   4  10      696.70      686.10     59.12 o 
   0   4  10     1295.17     1211.70     68.41 o 
   2   4  10      463.27      445.39     46.89 o 
   4   4  10        2.10      -14.57     39.23 o 
   6   4  10      526.37      540.24     61.63 o 
 -15   5  10      284.43      368.28     55.83 o 
 -13   5  10       52.08       78.81     48.78 o 
 -11   5  10      807.04      760.59     58.61 o 
  -9   5  10      184.04      138.84     49.08 o 
  -7   5  10     1030.47     1048.50     67.57 o 
  -5   5  10      135.13      149.25     75.42 o 
  -3   5  10       10.88      -46.65     46.65 o 
  -1   5  10      760.36      793.26     61.99 o 
   1   5  10      463.79      433.43     49.72 o 
   3   5  10       50.13      112.98     42.72 o 
   5   5  10      137.36      182.09     46.64 o 
 -14   6  10       24.31       25.01     49.01 o 
 -12   6  10      763.99      794.01     84.37 o 
 -10   6  10     1006.51     1099.34     88.52 o 
  -8   6  10       85.59      105.09     51.56 o 
  -6   6  10       75.47       55.53     55.90 o 
  -4   6  10       25.05       12.03     55.26 o 
  -2   6  10       39.19       81.15     51.14 o 
   0   6  10       23.05       32.57     43.80 o 
   2   6  10      219.50      222.98     48.39 o 
   4   6  10      200.92      223.85     80.31 o 
 -13   7  10        0.76      -57.30     57.30 o 
 -11   7  10        9.34      -15.62     51.45 o 
  -9   7  10     1105.82     1233.59     81.85 o 
  -7   7  10      964.56      889.75     73.64 o 
  -5   7  10       78.00       39.65     56.97 o 
  -3   7  10       77.10      -18.60     55.61 o 
  -1   7  10      841.51      863.55     60.99 o 
   1   7  10      789.60      755.32     55.80 o 
 -10   8  10       89.79       46.62     61.76 o 
  -8   8  10      263.68      306.13     76.18 o 
  -6   8  10      161.01      137.04     71.06 o 
  -4   8  10      156.79      180.11     87.49 o 
  -2   8  10       35.77      -26.30     67.56 o 
   0   8  10      159.51      170.08    140.75 o 
  -9   1  11       91.89      173.28     56.57 o 
  -7   1  11       86.14       60.14     49.20 o 
  -5   1  11      159.15      121.71     50.13 o 
  -3   1  11      240.80      305.66     53.67 o 
 -10   2  11      105.57      161.28    137.82 o 
  -8   2  11       71.28      120.15     69.41 o 
  -6   2  11      979.15      973.68     74.76 o 
  -4   2  11      128.42      135.76     51.21 o 
  -7   3  11       28.19       31.16    105.39 o 
  -5   3  11       18.21      108.50    134.89 o 
                                                 
